# Supplementary material for: Comparative transcriptomic analyses of two sugarcane Saccharum L. cultivars differing in drought tolerance
Source: Front Plant Sci. 2023 Oct 11;14:1243664. doi: 10.3389/fpls.2023.1243664 (PMC10598656; doi:10.3389/fpls.2023.1243664)
Supplement: Supplementary file 1 [file Table_1.xlsx]

## Sheet: Table S1
Table S1. The statistics of RNA-seq reads quality.
Sample	RawData(bp)	BF_Q20(%)	BF_Q30(%)	BF_N(%)	BF_GC(%)	CleanData(bp)	AF_Q20(%)	AF_Q30(%)	AF_N(%)	AF_GC(%)	Total_Mapped(%)
GT31-B1	13771379614	13299814490 (96.58%)	12684481293 (92.11%)	791209 (0.01%)	7553578689 (54.85%)	13548704489	13163746708 (97.16%)	12590651139 (92.93%)	776387 (0.01%)	7427779583 (54.82%)	69864593 (76.81%)
GT31-B2	11288802362	10889185509 (96.46%)	10375550272 (91.91%)	643723 (0.01%)	6258235079 (55.44%)	11095368160	10771013990 (97.08%)	10293570899 (92.77%)	631581 (0.01%)	6147745937 (55.41%)	57113133 (76.71%)
GT31-B3	10017814814	9657692158 (96.41%)	9198678214 (91.82%)	573015 (0.01%)	5577087013 (55.67%)	9842876003	9551377388 (97.04%)	9125409970 (92.71%)	562450 (0.01%)	5476462216 (55.64%)	50592749 (76.60%)
F172-B1	10079134730	9719691765 (96.43%)	9262215426 (91.89%)	578025 (0.01%)	5586127401 (55.42%)	9902905553	9612845672 (97.07%)	9188734897 (92.79%)	566323 (0.01%)	5484946055 (55.39%)	50919300 (76.49%)
F172-B2	9072444746	8774430835 (96.72%)	8379464385 (92.36%)	519256 (0.01%)	5030933472 (55.45%)	8935793348	8690936651 (97.26%)	8321704371 (93.13%)	510185 (0.01%)	4953061333 (55.43%)	46512434 (77.45%)
F172-B3	9715876460	9399563457 (96.74%)	8974035751 (92.36%)	559165 (0.01%)	5307321322 (54.63%)	9572839582	9311553014 (97.27%)	8913013191 (93.11%)	549919 (0.01%)	5227348575 (54.61%)	49944523 (77.85%)
GT31-BCK1	11532731716	11139758130 (96.59%)	10622129894 (92.10%)	660769 (0.01%)	6444448934 (55.88%)	11352320588	11029831060 (97.16%)	10546703074 (92.90%)	649036 (0.01%)	6341226273 (55.86%)	60100873 (78.86%)
GT31-BCK2	12309634946	11896397569 (96.64%)	11348202903 (92.19%)	702246 (0.01%)	6806993344 (55.30%)	12122104074	11781651716 (97.19%)	11269264384 (92.96%)	690427 (0.01%)	6700695011 (55.28%)	63882006 (78.60%)
GT31-BCK3	10351676558	9962471702 (96.24%)	9453385549 (91.32%)	592312 (0.01%)	5697258738 (55.04%)	10164593580	9848729325 (96.89%)	9376330887 (92.25%)	579460 (0.01%)	5592274086 (55.02%)	53998115 (79.22%)
F172-BCK1	8665823838	8387423367 (96.79%)	8012708265 (92.46%)	500981 (0.01%)	4888902510 (56.42%)	8541404524	8310967486 (97.30%)	7959650030 (93.19%)	492502 (0.01%)	4818559210 (56.41%)	45860037 (79.86%)
F172-BCK2	9164612696	8830494450 (96.35%)	8394201346 (91.59%)	521626 (0.01%)	5016327352 (54.74%)	9005593875	8732487082 (96.97%)	8326901785 (92.46%)	511735 (0.01%)	4927949559 (54.72%)	47208698 (78.25%)
F172-BCK3	12360952170	11954227928 (96.71%)	11410143190 (92.31%)	709130 (0.01%)	6756523387 (54.66%)	12173489211	11838912706 (97.25%)	11330157267 (93.07%)	697081 (0.01%)	6652197799 (54.64%)	64620897 (79.14%)
GT31-C1	11226207762	10839968020 (96.56%)	10337439857 (92.08%)	641945 (0.01%)	6141064774 (54.70%)	11041636674	10726909141 (97.15%)	10259346643 (92.92%)	630431 (0.01%)	6036722719 (54.67%)	56452767 (76.16%)
GT31-C2	9721882370	9373537812 (96.42%)	8922050694 (91.77%)	557732 (0.01%)	5263394922 (54.14%)	9551105852	9269242970 (97.05%)	8850384666 (92.66%)	546842 (0.01%)	5168271329 (54.11%)	49464285 (77.28%)
GT31-C3	9284980860	8973091639 (96.64%)	8560893883 (92.20%)	530150 (0.01%)	5026488183 (54.14%)	9136627270	8881709918 (97.21%)	8497680199 (93.01%)	520931 (0.01%)	4943981549 (54.11%)	48109480 (78.43%)
F172-C1	8777677800	8487731459 (96.70%)	8078316387 (92.03%)	399249 (0.00%)	4730197615 (53.89%)	8663368747	8417794464 (97.17%)	8031111278 (92.70%)	392824 (0.00%)	4669464400 (53.90%)	44922524 (77.39%)
F172-C2	10136899752	9822527627 (96.90%)	9398410280 (92.71%)	471828 (0.00%)	5439657672 (53.66%)	9995643053	9733588674 (97.38%)	9336875892 (93.41%)	465177 (0.00%)	5363650454 (53.66%)	52334607 (77.91%)
F172-C3	12559132582	12178322563 (96.97%)	11666511653 (92.89%)	586539 (0.00%)	6790247611 (54.07%)	12386668110	12069916712 (97.44%)	11590870494 (93.58%)	578224 (0.00%)	6695950534 (54.06%)	63402098 (76.29%)
GT31-CCK1	12070999012	11686555819 (96.82%)	11171736876 (92.55%)	559599 (0.00%)	6596579844 (54.65%)	11893298040	11575060024 (97.32%)	11094738841 (93.29%)	550457 (0.00%)	6499817646 (54.65%)	62592077 (78.19%)
GT31-CCK2	7826023482	7576328417 (96.81%)	7241895332 (92.54%)	362201 (0.00%)	4308428625 (55.05%)	7714174360	7506253353 (97.30%)	7193478531 (93.25%)	356543 (0.00%)	4246792133 (55.05%)	40416697 (78.03%)
GT31-CCK3	11069874096	10732635289 (96.95%)	10271537385 (92.79%)	517895 (0.00%)	6043921207 (54.60%)	10919599220	10638189150 (97.42%)	10206252582 (93.47%)	510182 (0.00%)	5962465425 (54.60%)	58163415 (79.29%)
F172-CCK1	8996929412	8688746270 (96.57%)	8284146302 (92.08%)	418801 (0.00%)	4916942398 (54.65%)	8850588653	8597059355 (97.14%)	8221114192 (92.89%)	411281 (0.00%)	4836926183 (54.65%)	45622022 (76.93%)
F172-CCK2	10192079624	9843507041 (96.58%)	9390707616 (92.14%)	472544 (0.00%)	5589597747 (54.84%)	10029044633	9741590364 (97.13%)	9320353249 (92.93%)	464193 (0.00%)	5499943176 (54.84%)	51491647 (76.57%)
F172-CCK3	13913547210	13442010987 (96.61%)	12814838184 (92.10%)	639165 (0.00%)	7600029925 (54.62%)	13707570303	13313754282 (97.13%)	12726665022 (92.84%)	628983 (0.00%)	7488370580 (54.63%)	70432557 (76.51%)
GT31-D1	10937050848	10552130505 (96.48%)	10048828260 (91.88%)	332326 (0.00%)	5932164464 (54.24%)	10758082109	10441682203 (97.06%)	9973587292 (92.71%)	326773 (0.00%)	5833961113 (54.23%)	57179984 (79.18%)
GT31-D2	9186956500	8893402483 (96.80%)	8500304107 (92.53%)	280508 (0.00%)	4964760640 (54.04%)	9055912174	8812259433 (97.31%)	8444471904 (93.25%)	276150 (0.00%)	4893135429 (54.03%)	47925719 (78.89%)
GT31-D3	11237265442	10788718929 (96.01%)	10215175972 (90.90%)	339833 (0.00%)	6133042025 (54.58%)	11024551628	10658110192 (96.68%)	10127172111 (91.86%)	332658 (0.00%)	6016875432 (54.58%)	57456062 (77.67%)
F172-D1	10452278242	10115929208 (96.78%)	9664090078 (92.46%)	318281 (0.00%)	5591291710 (53.49%)	10301743114	10022137982 (97.29%)	9599062522 (93.18%)	313258 (0.00%)	5509796410 (53.48%)	54471421 (78.93%)
F172-D2	11872140664	11487050674 (96.76%)	10976522834 (92.46%)	363206 (0.00%)	6367592532 (53.63%)	11698228281	11379608621 (97.28%)	10902735140 (93.20%)	357416 (0.00%)	6272890691 (53.62%)	62461274 (79.67%)
F172-D3	9270407808	8956934805 (96.62%)	8547353784 (92.20%)	282894 (0.00%)	5057328331 (54.55%)	9122867765	8866095002 (97.19%)	8485154584 (93.01%)	278172 (0.00%)	4975639403 (54.54%)	48704553 (79.64%)
GT31-DCK1	8729492284	8431692442 (96.59%)	8038685591 (92.09%)	264246 (0.00%)	4770554309 (54.65%)	8596106242	8348871164 (97.12%)	7981740304 (92.85%)	260048 (0.00%)	4696961515 (54.64%)	45403685 (78.82%)
GT31-DCK2	11459339454	11096427684 (96.83%)	10607296893 (92.56%)	348919 (0.00%)	6279279188 (54.80%)	11303389297	10999553346 (97.31%)	10540590269 (93.25%)	343979 (0.00%)	6192991692 (54.79%)	60017302 (79.23%)
GT31-DCK3	11025161726	10666304513 (96.75%)	10183515159 (92.37%)	333187 (0.00%)	6031893579 (54.71%)	10869443047	10569175307 (97.24%)	10116441561 (93.07%)	328376 (0.00%)	5946092113 (54.70%)	57629281 (79.19%)
F172-DCK1	11046702688	10678130552 (96.66%)	10178289755 (92.14%)	336365 (0.00%)	5980242929 (54.14%)	10884852737	10576726816 (97.17%)	10108779147 (92.87%)	331174 (0.00%)	5892893293 (54.14%)	58266792 (79.86%)
F172-DCK2	11847881988	11444995829 (96.60%)	10908098048 (92.07%)	359035 (0.00%)	6473837682 (54.64%)	11662806704	11329189339 (97.14%)	10828601322 (92.85%)	353160 (0.00%)	6372601427 (54.64%)	62116199 (79.49%)
F172-DCK3	8475552932	8196385183 (96.71%)	7821443914 (92.28%)	257196 (0.00%)	4644142997 (54.79%)	8350665171	8118248243 (97.22%)	7767605190 (93.02%)	253381 (0.00%)	4575505822 (54.79%)	44448593 (79.51%)
BF and AF represent before and after quality filering, respectively. Q20 and Q30 indicate the observations with a Phred quality score larger than 20 and 30, respectively. Proportions of reads are expressed as percentages (%).

## Sheet: Table S2
Table S2. Number of DEGs for all comparisons.
	UP	DOWN
GT31-BCK-vs-GT31-B	12694	20361
F172-BCK-vs-F172-B	12141	18477
GT31-B-vs-F172-B	4474	4072
GT31-BCK-vs-F172-BCK	4642	5394
GT31-CCK-vs-GT31-C	14328	19869
F172-CCK-vs-F172-C	14444	20616
GT31-C-vs-F172-C	6912	6605
GT31-CCK-vs-F172-CCK	5891	5885
GT31-DCK-vs-GT31-D	15821	23920
F172-DCK-vs-F172-D	15876	22887
GT31-D-vs-F172-D	6781	7783
GT31-DCK-vs-F172-DCK	2661	2845

## Sheet: Table S3
Table S3. Trend profiles of control samples from cultivar F172 across mild, moderate, and severe drought time points.
gene_id	SPOT	Profile	F172-B	F172-C	F172-D
MSTRG.100014	ID_0	7	0	7.71	10.83
MSTRG.1001	ID_1	6	0	1.28	0.72
MSTRG.100236	ID_2	6	0	1.64	1.49
MSTRG.100312	ID_3	2	0	-9.42	-3.1
MSTRG.100425	ID_4	1	0	-2.43	-2.98
MSTRG.100495	ID_5	6	0	1.9	1.93
MSTRG.100510	ID_6	0	0	-0.39	-1.47
MSTRG.100554	ID_7	3	0	-0.24	-2.18
MSTRG.10056	ID_8	6	0	2.04	2.35
MSTRG.100591	ID_9	3	0	0.15	-1.52
MSTRG.100599	ID_10	6	0	1.66	1.68
MSTRG.100601	ID_11	6	0	1.52	1.69
MSTRG.10063	ID_12	0	0	-1.05	-1.69
MSTRG.100690	ID_13	6	0	5.07	4.23
MSTRG.100720	ID_14	0	0	-1.21	-3.05
MSTRG.100809	ID_15	3	0	-0.13	-1.71
MSTRG.10085	ID_16	5	0	5.89	2.79
MSTRG.100852	ID_17	1	0	-2.37	-1.66
MSTRG.100853	ID_18	3	0	0.45	-1.11
MSTRG.100877	ID_19	6	0	2.02	1.31
MSTRG.100900	ID_20	6	0	1.36	1.45
MSTRG.10094	ID_21	0	0	-0.78	-2.02
MSTRG.101007	ID_22	0	0	-1.14	-1.82
MSTRG.101173	ID_23	0	0	-1.67	-2.32
MSTRG.101255	ID_24	3	0	-0.13	-1.54
MSTRG.101273	ID_25	0	0	-2.93	-9.75
MSTRG.101279	ID_26	1	0	-1.56	-1.38
MSTRG.101349	ID_27	6	0	1.61	1.45
MSTRG.101430	ID_28	3	0	0.46	-2.59
MSTRG.101433	ID_29	5	0	1.32	-0.35
MSTRG.101443	ID_30	3	0	0.47	-0.73
MSTRG.101583	ID_31	1	0	-2.33	-2.65
MSTRG.101679	ID_32	0	0	-0.97	-2.64
MSTRG.101785	ID_33	0	0	-0.49	-1.6
MSTRG.101936	ID_34	0	0	-1.37	-2.17
MSTRG.101959	ID_35	1	0	-3.23	-3.25
MSTRG.101992	ID_36	4	0	0.24	1.72
MSTRG.102003	ID_37	7	0	0.48	1.73
MSTRG.102061	ID_38	5	0	1.79	-1.29
MSTRG.102151	ID_39	7	0	1.43	1.96
MSTRG.102315	ID_40	1	0	-1.53	-1.61
MSTRG.10242	ID_41	2	0	-1.5	1.41
MSTRG.102434	ID_42	3	0	-0.16	-1.16
MSTRG.102435	ID_43	3	0	-0.34	-1.38
MSTRG.102466	ID_44	1	0	-2.58	-2.07
MSTRG.102511	ID_45	6	0	1.44	1.35
MSTRG.10253	ID_46	0	0	-2.79	-3.95
MSTRG.10254	ID_47	2	0	-9.27	-3.54
MSTRG.102571	ID_48	4	0	0.48	1.83
MSTRG.102607	ID_49	0	0	-1.17	-1.9
MSTRG.10265	ID_50	6	0	1.69	2.2
MSTRG.102703	ID_51	0	0	-0.86	-3.14
MSTRG.102712	ID_52	0	0	-4.72	-10.55
MSTRG.10279	ID_53	3	0	0.41	-1.97
MSTRG.102799	ID_54	1	0	-1.23	-1.14
MSTRG.10287	ID_55	7	0	1.05	1.72
MSTRG.102904	ID_56	1	0	-3.23	-3.45
MSTRG.102928	ID_57	1	0	-5.55	-5.73
MSTRG.102929	ID_58	1	0	-4.1	-2.93
MSTRG.10293	ID_59	2	0	-1.64	-0.8
MSTRG.102930	ID_60	2	0	-9.67	-4.77
MSTRG.102932	ID_61	1	0	-8.52	-8.52
MSTRG.10294	ID_62	1	0	-1.29	-1
MSTRG.102945	ID_63	5	0	1.49	-0.38
MSTRG.102946	ID_64	5	0	1.08	-0.28
MSTRG.10296	ID_65	3	0	-0.2	-1.32
MSTRG.102963	ID_66	1	0	-1.25	-0.65
MSTRG.10304	ID_67	3	0	-0.55	-2.48
MSTRG.10306	ID_68	6	0	1.24	0.97
MSTRG.103064	ID_69	1	0	-1.17	-1.47
MSTRG.103065	ID_70	0	0	-1.29	-2.56
MSTRG.103066	ID_71	2	0	-2.19	-1.06
MSTRG.103072	ID_72	0	0	-1.08	-2.82
MSTRG.103129	ID_73	0	0	-2.62	-4.34
MSTRG.103146	ID_74	2	0	-1.41	0.73
MSTRG.103302	ID_75	6	0	1	0.89
MSTRG.103510	ID_76	6	0	1.38	1.52
MSTRG.10354	ID_77	6	0	1.31	1.22
MSTRG.103667	ID_78	3	0	0.04	-1.57
MSTRG.103695	ID_79	1	0	-1.02	-0.88
MSTRG.103697	ID_80	3	0	-0.4	-1.51
MSTRG.103756	ID_81	1	0	-3.11	-2.55
MSTRG.103791	ID_82	6	0	2.45	1.85
MSTRG.103805	ID_83	3	0	0.58	-0.78
MSTRG.103853	ID_84	0	0	-0.54	-1.86
MSTRG.104124	ID_85	6	0	1.27	1.31
MSTRG.104127	ID_86	6	0	4.79	5.59
MSTRG.104200	ID_87	3	0	0.15	-1.2
MSTRG.10424	ID_88	1	0	-1.95	-1.02
MSTRG.104267	ID_89	7	0	1.09	3.47
MSTRG.104301	ID_90	3	0	-0.27	-1.4
MSTRG.104326	ID_91	1	0	-1.96	-1.94
MSTRG.104402	ID_92	3	0	0.2	-0.92
MSTRG.104412	ID_93	6	0	1.98	1.85
MSTRG.104460	ID_94	1	0	-1.74	-2.25
MSTRG.104471	ID_95	6	0	2.16	2.65
MSTRG.104472	ID_96	6	0	1.83	2.4
MSTRG.104493	ID_97	0	0	-4.99	-7.34
MSTRG.104499	ID_98	1	0	-4.05	-3.78
MSTRG.104501	ID_99	1	0	-10.04	-10.04
MSTRG.104504	ID_100	1	0	-2.55	-3.37
MSTRG.104611	ID_101	1	0	-1.38	-1.65
MSTRG.104623	ID_102	5	0	1.68	-0.41
MSTRG.104624	ID_103	5	0	0.99	-0.51
MSTRG.104701	ID_104	0	0	-1.08	-1.61
MSTRG.104899	ID_105	5	0	1.14	0.34
MSTRG.104958	ID_106	3	0	-0.67	-3.6
MSTRG.104964	ID_107	1	0	-2.16	-1.8
MSTRG.104984	ID_108	7	0	0.94	2.62
MSTRG.104997	ID_109	6	0	1.19	0.76
MSTRG.105029	ID_110	3	0	-0.74	-3.52
MSTRG.105069	ID_111	3	0	-0.6	-3.17
MSTRG.105080	ID_112	0	0	-1.63	-4.44
MSTRG.105081	ID_113	3	0	-0.21	-2.3
MSTRG.105082	ID_114	2	0	-5.57	-1.75
MSTRG.105160	ID_115	0	0	-1.68	-4.14
MSTRG.105314	ID_116	3	0	0.17	-3.64
MSTRG.105315	ID_117	3	0	1.45	-1.45
MSTRG.105334	ID_118	3	0	-0.2	-3.67
MSTRG.105354	ID_119	1	0	-1.86	-1.97
MSTRG.105389	ID_120	4	0	0.25	1.61
MSTRG.105422	ID_121	2	0	-10.54	-4.1
MSTRG.10546	ID_122	1	0	-1.53	-1.17
MSTRG.105628	ID_123	6	0	10.39	8.24
MSTRG.105678	ID_124	1	0	-1.72	-2.16
MSTRG.105723	ID_125	1	0	-1.44	-1.39
MSTRG.105736	ID_126	6	0	1.87	2.02
MSTRG.105811	ID_127	6	0	1.14	1.44
MSTRG.105841	ID_128	6	0	11.47	13.83
MSTRG.105932	ID_129	1	0	-1.36	-0.97
MSTRG.106172	ID_130	3	0	-0.5	-2.04
MSTRG.106173	ID_131	3	0	-0.8	-3.08
MSTRG.106175	ID_132	0	0	-1.32	-2.85
MSTRG.106217	ID_133	3	0	0.35	-1.27
MSTRG.10622	ID_134	3	0	-0.66	-2.78
MSTRG.106227	ID_135	1	0	-4.16	-3.4
MSTRG.106275	ID_136	5	0	1.01	-0.63
MSTRG.106323	ID_137	2	0	-9.91	-2.42
MSTRG.106354	ID_138	6	0	1.58	1.8
MSTRG.1064	ID_139	0	0	-1.2	-2.09
MSTRG.106417	ID_140	0	0	-2.49	-4.19
MSTRG.106429	ID_141	6	0	1.54	1.81
MSTRG.106554	ID_142	1	0	-9.39	-9.39
MSTRG.106593	ID_143	1	0	-5.38	-3.64
MSTRG.106661	ID_144	3	0	0.59	-0.98
MSTRG.106728	ID_145	3	0	-0.41	-2.52
MSTRG.106729	ID_146	3	0	-0.72	-3.97
MSTRG.106747	ID_147	6	0	1.03	1.29
MSTRG.106755	ID_148	3	0	0.12	-1.76
MSTRG.106815	ID_149	6	0	2.28	1.26
MSTRG.106913	ID_150	3	0	0.45	-1.18
MSTRG.106914	ID_151	0	0	-0.48	-1.51
MSTRG.106917	ID_152	0	0	-1.25	-4.61
MSTRG.106918	ID_153	0	0	-1.05	-3.87
MSTRG.10702	ID_154	7	0	1.39	1.96
MSTRG.107054	ID_155	3	0	-0.19	-2.02
MSTRG.107063	ID_156	5	0	1	-0.12
MSTRG.107089	ID_157	4	0	-0.07	1.15
MSTRG.107239	ID_158	6	0	1.43	1
MSTRG.107264	ID_159	0	0	-0.96	-2.36
MSTRG.107286	ID_160	6	0	8.48	7.62
MSTRG.107322	ID_161	6	0	3.69	3.45
MSTRG.107370	ID_162	0	0	-0.76	-1.96
MSTRG.107629	ID_163	6	0	1.2	1.28
MSTRG.10764	ID_164	3	0	0.51	-0.86
MSTRG.107675	ID_165	3	0	-0.6	-3.67
MSTRG.107684	ID_166	1	0	-1.08	-1.06
MSTRG.107710	ID_167	0	0	-1.51	-2.95
MSTRG.107727	ID_168	3	0	0.15	-1.03
MSTRG.10787	ID_169	1	0	-1.9	-2.41
MSTRG.107907	ID_170	1	0	-1.9	-2.13
MSTRG.107921	ID_171	1	0	-1.24	-0.87
MSTRG.1080	ID_172	0	0	-1.13	-3.99
MSTRG.108066	ID_173	2	0	-1.32	0.2
MSTRG.108075	ID_174	0	0	-1.23	-2.63
MSTRG.108098	ID_175	0	0	-0.98	-2.32
MSTRG.108099	ID_176	0	0	-1.98	-3.37
MSTRG.108100	ID_177	1	0	-5.74	-4.35
MSTRG.108170	ID_178	0	0	-2.07	-3.42
MSTRG.108248	ID_179	1	0	-2.19	-2.94
MSTRG.108278	ID_180	1	0	-1.32	-1.16
MSTRG.108288	ID_181	4	0	-0.61	1.58
MSTRG.108301	ID_182	1	0	-1.16	-1.03
MSTRG.10833	ID_183	3	0	0.57	-4.74
MSTRG.108346	ID_184	3	0	-0.8	-3.65
MSTRG.10844	ID_185	6	0	2.02	2.42
MSTRG.108502	ID_186	1	0	-2.76	-3.22
MSTRG.108530	ID_187	6	0	1.1	0.71
MSTRG.108533	ID_188	1	0	-1.2	-1.44
MSTRG.108602	ID_189	3	0	0.2	-1.58
MSTRG.108744	ID_190	0	0	-0.55	-1.62
MSTRG.108746	ID_191	4	0	-0.17	1.45
MSTRG.108786	ID_192	1	0	-2.46	-3.12
MSTRG.108824	ID_193	0	0	-0.92	-2.56
MSTRG.108839	ID_194	6	0	1.89	1.04
MSTRG.108962	ID_195	6	0	1.41	1.45
MSTRG.109009	ID_196	5	0	4.09	1.85
MSTRG.109027	ID_197	2	0	-1.89	-0.93
MSTRG.10906	ID_198	1	0	-1.03	-1.16
MSTRG.109062	ID_199	6	0	1.01	0.85
MSTRG.109206	ID_200	5	0	3.74	0.54
MSTRG.109216	ID_201	7	0	1.06	1.46
MSTRG.10922	ID_202	6	0	1.2	1.4
MSTRG.109283	ID_203	7	0	1.87	2.65
MSTRG.109323	ID_204	6	0	1.08	1.21
MSTRG.109325	ID_205	6	0	1.15	1.35
MSTRG.109381	ID_206	0	0	-1.97	-2.73
MSTRG.109398	ID_207	1	0	-1.17	-1.55
MSTRG.109400	ID_208	1	0	-1.5	-1.51
MSTRG.109401	ID_209	0	0	-1.3	-1.86
MSTRG.109453	ID_210	3	0	-0.16	-1.64
MSTRG.10952	ID_211	3	0	0.51	-0.58
MSTRG.109543	ID_212	0	0	-1.94	-2.89
MSTRG.109547	ID_213	0	0	-1.78	-2.56
MSTRG.10963	ID_214	0	0	-1.33	-1.98
MSTRG.109660	ID_215	7	0	1.21	2.29
MSTRG.109687	ID_216	6	0	1.16	1.41
MSTRG.109761	ID_217	1	0	-1.36	-0.99
MSTRG.109825	ID_218	6	0	1.1	1.01
MSTRG.109843	ID_219	6	0	2.18	1.88
MSTRG.109866	ID_220	6	0	2.15	2.18
MSTRG.109867	ID_221	6	0	2.37	2.24
MSTRG.10999	ID_222	0	0	-1.03	-1.5
MSTRG.110052	ID_223	3	0	-0.01	-2.15
MSTRG.110074	ID_224	5	0	1.48	-0.54
MSTRG.110357	ID_225	0	0	-1.65	-3.25
MSTRG.110396	ID_226	0	0	-1.9	-2.89
MSTRG.110399	ID_227	0	0	-2.38	-5.35
MSTRG.11043	ID_228	5	0	1.85	0.83
MSTRG.110531	ID_229	1	0	-3.33	-4.08
MSTRG.110553	ID_230	2	0	-4.79	0.7
MSTRG.110587	ID_231	1	0	-5.84	-4.25
MSTRG.110593	ID_232	3	0	-0.29	-2.44
MSTRG.110594	ID_233	3	0	0.33	-0.97
MSTRG.110688	ID_234	3	0	-0.95	-3.69
MSTRG.110752	ID_235	0	0	-1.05	-1.89
MSTRG.110764	ID_236	3	0	-0.48	-2.74
MSTRG.110785	ID_237	0	0	-1.09	-1.67
MSTRG.110811	ID_238	6	0	1.23	0.8
MSTRG.110884	ID_239	1	0	-2.78	-3.2
MSTRG.110885	ID_240	0	0	-0.81	-1.85
MSTRG.110893	ID_241	6	0	1.11	1.41
MSTRG.110968	ID_242	6	0	2.92	3.04
MSTRG.110980	ID_243	6	0	5.08	5.73
MSTRG.111033	ID_244	0	0	-1.82	-3.07
MSTRG.111091	ID_245	6	0	2.37	2.61
MSTRG.111186	ID_246	0	0	-1.35	-2.2
MSTRG.11121	ID_247	6	0	1.62	1.46
MSTRG.11125	ID_248	0	0	-2.7	-4.01
MSTRG.11126	ID_249	0	0	-2.7	-4.01
MSTRG.111317	ID_250	2	0	-9.1	-0.26
MSTRG.111344	ID_251	1	0	-1.09	-1.2
MSTRG.111365	ID_252	6	0	1.13	1.5
MSTRG.111434	ID_253	0	0	-1.04	-1.81
MSTRG.111482	ID_254	0	0	-0.47	-1.66
MSTRG.111507	ID_255	6	0	2.88	2.8
MSTRG.111682	ID_256	3	0	-0.15	-1.61
MSTRG.111746	ID_257	6	0	1.14	1.29
MSTRG.111763	ID_258	0	0	-1.12	-2.51
MSTRG.111764	ID_259	0	0	-2.33	-3.74
MSTRG.111766	ID_260	0	0	-1.71	-3.18
MSTRG.111860	ID_261	1	0	-1.03	-1.32
MSTRG.111889	ID_262	6	0	1.42	0.99
MSTRG.111890	ID_263	3	0	-0.25	-1.38
MSTRG.111955	ID_264	1	0	-1.46	-1.84
MSTRG.112019	ID_265	3	0	-0.72	-3.21
MSTRG.112044	ID_266	0	0	-2.61	-4.01
MSTRG.11210	ID_267	1	0	-3.6	-4.12
MSTRG.112122	ID_268	1	0	-4.5	-3.73
MSTRG.112265	ID_269	0	0	-0.48	-1.66
MSTRG.112350	ID_270	4	0	0.37	2.21
MSTRG.112421	ID_271	1	0	-1.08	-1.41
MSTRG.112488	ID_272	1	0	-2.85	-2.94
MSTRG.112505	ID_273	1	0	-12.22	-12.22
MSTRG.112534	ID_274	1	0	-2.44	-1.56
MSTRG.112542	ID_275	5	0	2.02	0.36
MSTRG.112645	ID_276	6	0	1.42	1.57
MSTRG.11273	ID_277	6	0	1.65	1.51
MSTRG.11286	ID_278	3	0	0.99	-2.16
MSTRG.11287	ID_279	3	0	1.3	-2
MSTRG.112889	ID_280	6	0	1.8	2.33
MSTRG.112910	ID_281	5	0	1.16	0.2
MSTRG.112959	ID_282	3	0	-0.07	-1.14
MSTRG.113007	ID_283	0	0	-2.39	-3.54
MSTRG.113036	ID_284	6	0	1.74	1.88
MSTRG.113220	ID_285	7	0	0.61	1.97
MSTRG.113221	ID_286	7	0	1.66	2.75
MSTRG.113382	ID_287	1	0	-1.01	-0.53
MSTRG.113385	ID_288	2	0	-1.22	-0.6
MSTRG.113474	ID_289	1	0	-2.14	-2.1
MSTRG.113516	ID_290	0	0	-0.77	-2.28
MSTRG.113697	ID_291	5	0	1.39	0.38
MSTRG.113718	ID_292	6	0	1.21	1.28
MSTRG.113719	ID_293	1	0	-1.18	-0.82
MSTRG.113881	ID_294	1	0	-6.03	-6.03
MSTRG.113944	ID_295	1	0	-1.31	-1.15
MSTRG.113966	ID_296	6	0	1.21	1.28
MSTRG.113969	ID_297	4	0	-1.03	2.01
MSTRG.113972	ID_298	3	0	0.5	-0.99
MSTRG.114033	ID_299	1	0	-1.38	-1.84
MSTRG.114174	ID_300	1	0	-1.15	-1.02
MSTRG.11419	ID_301	0	0	-1.36	-2.27
MSTRG.114197	ID_302	3	0	0.28	-3.21
MSTRG.114319	ID_303	0	0	-1.04	-2.11
MSTRG.114321	ID_304	0	0	-2.31	-3.42
MSTRG.114334	ID_305	5	0	0.91	-0.24
MSTRG.114365	ID_306	1	0	-1.5	-1.48
MSTRG.114513	ID_307	0	0	-0.6	-1.63
MSTRG.114516	ID_308	6	0	4.64	5.08
MSTRG.114536	ID_309	1	0	-2.09	-2.14
MSTRG.114566	ID_310	0	0	-1.25	-3.46
MSTRG.114621	ID_311	3	0	0.46	-0.87
MSTRG.114630	ID_312	6	0	1.62	1.58
MSTRG.114640	ID_313	6	0	2.36	1.42
MSTRG.114667	ID_314	6	0	1.59	2.11
MSTRG.114735	ID_315	7	0	1.52	4.22
MSTRG.114743	ID_316	1	0	-1.94	-1.2
MSTRG.114751	ID_317	6	0	1.37	1.35
MSTRG.114770	ID_318	6	0	1.22	1.63
MSTRG.114786	ID_319	6	0	1.36	1.19
MSTRG.114832	ID_320	6	0	1.61	1.52
MSTRG.114872	ID_321	1	0	-1.98	-1.98
MSTRG.114895	ID_322	6	0	1.39	1.5
MSTRG.114974	ID_323	6	0	1.19	1.35
MSTRG.115026	ID_324	0	0	-1.38	-2.75
MSTRG.115033	ID_325	0	0	-1.05	-1.71
MSTRG.115047	ID_326	2	0	-3.29	-1.48
MSTRG.115049	ID_327	1	0	-3.34	-2.7
MSTRG.115064	ID_328	3	0	-0.38	-1.9
MSTRG.115081	ID_329	6	0	2.7	2.31
MSTRG.115118	ID_330	1	0	-1.02	-0.92
MSTRG.11513	ID_331	1	0	-10.53	-10.53
MSTRG.115141	ID_332	1	0	-3.43	-4.69
MSTRG.115142	ID_333	5	0	2.2	0.84
MSTRG.115149	ID_334	0	0	-1.15	-2.42
MSTRG.115150	ID_335	0	0	-2.16	-3.76
MSTRG.115166	ID_336	1	0	-1.56	-1.26
MSTRG.11521	ID_337	6	0	2.02	1.9
MSTRG.11522	ID_338	6	0	1.06	0.89
MSTRG.115238	ID_339	0	0	-1.35	-2.14
MSTRG.115240	ID_340	0	0	-1.8	-2.58
MSTRG.115279	ID_341	1	0	-1.58	-1.68
MSTRG.115330	ID_342	6	0	2.69	1.56
MSTRG.115334	ID_343	0	0	-2.52	-4.05
MSTRG.115429	ID_344	3	0	-0.49	-2.21
MSTRG.115451	ID_345	7	0	1.07	3.3
MSTRG.115545	ID_346	7	0	1.96	2.96
MSTRG.115586	ID_347	1	0	-1.53	-1.52
MSTRG.115606	ID_348	6	0	2.58	2.62
MSTRG.115622	ID_349	3	0	-1.04	-4.71
MSTRG.11564	ID_350	6	0	2.49	2.85
MSTRG.11568	ID_351	6	0	1.33	1.17
MSTRG.115690	ID_352	0	0	-1.42	-3.17
MSTRG.115767	ID_353	5	0	2.07	0.82
MSTRG.115777	ID_354	3	0	0.46	-1.87
MSTRG.11579	ID_355	0	0	-4.02	-6
MSTRG.11585	ID_356	2	0	-1.13	-0.54
MSTRG.115865	ID_357	0	0	-1.64	-2.5
MSTRG.115895	ID_358	1	0	-8.99	-8.99
MSTRG.11590	ID_359	1	0	-1.41	-1.79
MSTRG.115920	ID_360	0	0	-1.53	-4.91
MSTRG.115974	ID_361	3	0	-0.5	-2.22
MSTRG.115978	ID_362	3	0	0.04	-1.78
MSTRG.115979	ID_363	3	0	-0.38	-2.58
MSTRG.116007	ID_364	6	0	1.36	1.4
MSTRG.116048	ID_365	5	0	1.9	0.72
MSTRG.116049	ID_366	6	0	1.14	0.76
MSTRG.116110	ID_367	1	0	-3.96	-2.19
MSTRG.116136	ID_368	0	0	-0.86	-3.06
MSTRG.116215	ID_369	6	0	1.43	1.31
MSTRG.116238	ID_370	6	0	1.61	1.5
MSTRG.116256	ID_371	0	0	-1.5	-2.45
MSTRG.11632	ID_372	2	0	-4.25	-1.66
MSTRG.116327	ID_373	1	0	-11.61	-11.61
MSTRG.11635	ID_374	6	0	10.55	10.2
MSTRG.116364	ID_375	6	0	1.2	1.53
MSTRG.116388	ID_376	3	0	0.61	-1.35
MSTRG.11641	ID_377	6	0	1.03	1.07
MSTRG.116517	ID_378	0	0	-1.59	-3.55
MSTRG.116554	ID_379	6	0	1.55	0.79
MSTRG.11660	ID_380	1	0	-2.27	-2.75
MSTRG.116600	ID_381	7	0	1.14	1.71
MSTRG.116752	ID_382	7	0	1.3	2.31
MSTRG.116842	ID_383	0	0	-0.62	-1.63
MSTRG.116903	ID_384	3	0	-0.23	-2.94
MSTRG.116908	ID_385	3	0	0.24	-0.93
MSTRG.11696	ID_386	3	0	0.16	-2.39
MSTRG.116986	ID_387	1	0	-3.86	-4.18
MSTRG.11708	ID_388	6	0	2.29	1.88
MSTRG.11709	ID_389	1	0	-2.19	-2.99
MSTRG.11710	ID_390	1	0	-4.1	-4.64
MSTRG.117100	ID_391	5	0	1.89	0.81
MSTRG.117144	ID_392	6	0	1.26	1.18
MSTRG.11723	ID_393	6	0	1.14	1.27
MSTRG.117244	ID_394	6	0	1.85	1.81
MSTRG.117253	ID_395	6	0	3.21	3.41
MSTRG.117283	ID_396	6	0	2.2	1.91
MSTRG.117327	ID_397	3	0	-0.12	-1.37
MSTRG.117330	ID_398	1	0	-1.81	-1.75
MSTRG.117408	ID_399	6	0	1.31	1.52
MSTRG.117449	ID_400	1	0	-2.1	-2.66
MSTRG.117501	ID_401	6	0	1.24	1.37
MSTRG.117513	ID_402	6	0	1.68	1.62
MSTRG.117584	ID_403	1	0	-1.09	-0.83
MSTRG.117632	ID_404	3	0	-0.61	-2.86
MSTRG.117656	ID_405	1	0	-1.45	-1.17
MSTRG.117658	ID_406	6	0	1.61	1.34
MSTRG.117770	ID_407	5	0	0.97	-0.24
MSTRG.117873	ID_408	1	0	-1.11	-1.33
MSTRG.117962	ID_409	6	0	1.31	1.02
MSTRG.118095	ID_410	0	0	-1.61	-2.35
MSTRG.118188	ID_411	1	0	-2.72	-2.8
MSTRG.118199	ID_412	6	0	6.16	6.6
MSTRG.11822	ID_413	3	0	-0.15	-1.71
MSTRG.118244	ID_414	6	0	2.87	2.53
MSTRG.118256	ID_415	6	0	1.97	1.78
MSTRG.118276	ID_416	1	0	-1.34	-0.8
MSTRG.118348	ID_417	3	0	-0.12	-1.61
MSTRG.118425	ID_418	1	0	-2.28	-2.39
MSTRG.118449	ID_419	0	0	-1.2	-2.45
MSTRG.118468	ID_420	3	0	0.25	-1.47
MSTRG.118469	ID_421	5	0	0.58	-0.58
MSTRG.118487	ID_422	6	0	1.58	1.01
MSTRG.118493	ID_423	3	0	-0.04	-1.39
MSTRG.118494	ID_424	6	0	1.26	1.24
MSTRG.118563	ID_425	3	0	0.8	-0.82
MSTRG.118569	ID_426	6	0	1.36	1.59
MSTRG.118599	ID_427	0	0	-4.14	-10.21
MSTRG.118638	ID_428	0	0	-1.44	-3.5
MSTRG.1187	ID_429	6	0	1.75	1.66
MSTRG.118724	ID_430	3	0	-0.01	-1.2
MSTRG.118726	ID_431	3	0	0.47	-0.63
MSTRG.118778	ID_432	4	0	0.18	1.73
MSTRG.118858	ID_433	0	0	-1.19	-1.86
MSTRG.118862	ID_434	4	0	-0.45	0.7
MSTRG.118882	ID_435	3	0	-0.04	-2.2
MSTRG.118885	ID_436	0	0	-1.09	-2.67
MSTRG.118886	ID_437	3	0	-0.07	-1.45
MSTRG.118887	ID_438	3	0	-0.09	-1.28
MSTRG.118911	ID_439	6	0	2.06	2.35
MSTRG.118931	ID_440	1	0	-5.16	-5.67
MSTRG.118985	ID_441	3	0	-0.19	-1.31
MSTRG.119097	ID_442	6	0	3.36	4.12
MSTRG.119199	ID_443	4	0	0	10.6
MSTRG.11921	ID_444	6	0	1.24	1.56
MSTRG.119276	ID_445	0	0	-0.46	-1.65
MSTRG.119278	ID_446	0	0	-0.51	-1.67
MSTRG.119330	ID_447	3	0	0.12	-1.52
MSTRG.119357	ID_448	1	0	-2.26	-2.59
MSTRG.119414	ID_449	2	0	-9.08	-4.32
MSTRG.119421	ID_450	3	0	-0.39	-2.13
MSTRG.119440	ID_451	0	0	-1.4	-4.27
MSTRG.119442	ID_452	3	0	-0.07	-1.82
MSTRG.119448	ID_453	0	0	-0.82	-2.1
MSTRG.119679	ID_454	5	0	1.02	0
MSTRG.119719	ID_455	3	0	-0.24	-1.4
MSTRG.119755	ID_456	0	0	-0.64	-1.84
MSTRG.119779	ID_457	6	0	1.18	1
MSTRG.120002	ID_458	5	0	1.45	0.63
MSTRG.120005	ID_459	6	0	1.32	0.75
MSTRG.120039	ID_460	6	0	2.44	2.74
MSTRG.120183	ID_461	0	0	-1.39	-2.3
MSTRG.120199	ID_462	3	0	0.09	-1.6
MSTRG.120312	ID_463	7	0	1.1	2
MSTRG.120372	ID_464	3	0	-0.33	-1.42
MSTRG.120439	ID_465	1	0	-5.06	-4.8
MSTRG.120457	ID_466	1	0	-1.83	-1.8
MSTRG.120464	ID_467	5	0	1.32	-0.85
MSTRG.120465	ID_468	3	0	0.17	-1.8
MSTRG.120513	ID_469	6	0	2.29	1.38
MSTRG.120558	ID_470	6	0	2.02	1.54
MSTRG.1206	ID_471	2	0	-1.63	0.21
MSTRG.120650	ID_472	6	0	1.1	0.99
MSTRG.120687	ID_473	7	0	1.32	2.36
MSTRG.120714	ID_474	3	0	-0.29	-2.47
MSTRG.12077	ID_475	3	0	-0.18	-2.01
MSTRG.120819	ID_476	3	0	0.08	-1.63
MSTRG.120821	ID_477	6	0	2.04	2.12
MSTRG.120838	ID_478	6	0	3.88	3.47
MSTRG.12084	ID_479	3	0	-0.11	-1.61
MSTRG.120857	ID_480	1	0	-1.61	-1.6
MSTRG.12086	ID_481	5	0	1.67	0.81
MSTRG.12089	ID_482	0	0	-1.02	-2.3
MSTRG.120943	ID_483	1	0	-2.33	-2.78
MSTRG.121023	ID_484	0	0	-1.56	-2.98
MSTRG.121041	ID_485	0	0	-1.02	-2.35
MSTRG.12109	ID_486	4	0	-0.42	0.91
MSTRG.121111	ID_487	1	0	-1.22	-1.33
MSTRG.121127	ID_488	1	0	-1.55	-1.75
MSTRG.121187	ID_489	3	0	0.16	-1
MSTRG.12133	ID_490	6	0	1.26	1.54
MSTRG.12137	ID_491	1	0	-2.66	-2.85
MSTRG.121398	ID_492	2	0	-0.97	0.04
MSTRG.121417	ID_493	0	0	-2.88	-4.3
MSTRG.121424	ID_494	4	0	-0.46	1.75
MSTRG.12148	ID_495	0	0	-0.64	-1.98
MSTRG.121521	ID_496	4	0	-0.28	0.9
MSTRG.121558	ID_497	1	0	-3.25	-2.69
MSTRG.121608	ID_498	6	0	1.1	1.15
MSTRG.121625	ID_499	1	0	-1.1	-1
MSTRG.121627	ID_500	1	0	-6.56	-5.32
MSTRG.121633	ID_501	0	0	-1.16	-2.07
MSTRG.121651	ID_502	1	0	-1.05	-1.34
MSTRG.121704	ID_503	4	0	-0.71	0.73
MSTRG.121738	ID_504	7	0	1.03	1.6
MSTRG.121765	ID_505	3	0	0.09	-2.27
MSTRG.121947	ID_506	3	0	-0.13	-1.26
MSTRG.122037	ID_507	4	0	-0.36	0.69
MSTRG.122098	ID_508	7	0	3	4.79
MSTRG.122466	ID_509	6	0	1.72	1.54
MSTRG.122523	ID_510	5	0	0.73	-0.56
MSTRG.122525	ID_511	5	0	1.7	0.13
MSTRG.122573	ID_512	4	0	-1.12	1.72
MSTRG.122667	ID_513	6	0	2.14	2.26
MSTRG.122826	ID_514	3	0	-0.32	-2.93
MSTRG.122827	ID_515	3	0	-0.48	-3
MSTRG.122921	ID_516	6	0	4.24	3.04
MSTRG.123048	ID_517	1	0	-1	-1.27
MSTRG.123059	ID_518	0	0	-1.31	-2.37
MSTRG.123084	ID_519	3	0	1.09	-1.25
MSTRG.123112	ID_520	0	0	-0.62	-1.93
MSTRG.123132	ID_521	0	0	-1.41	-2.45
MSTRG.123138	ID_522	0	0	-1.94	-3.93
MSTRG.123139	ID_523	0	0	-0.65	-1.72
MSTRG.123238	ID_524	3	0	0.18	-1.04
MSTRG.123272	ID_525	3	0	-0.3	-1.41
MSTRG.123303	ID_526	3	0	0.13	-1.18
MSTRG.123436	ID_527	1	0	-2.72	-2.89
MSTRG.123502	ID_528	0	0	-1.94	-2.94
MSTRG.123670	ID_529	3	0	0.83	-0.91
MSTRG.123725	ID_530	0	0	-2.52	-3.77
MSTRG.123887	ID_531	3	0	0.17	-1.68
MSTRG.12391	ID_532	3	0	0.19	-1.15
MSTRG.12396	ID_533	3	0	-0.35	-2.92
MSTRG.124010	ID_534	6	0	1.83	1.5
MSTRG.124131	ID_535	6	0	1.12	1.39
MSTRG.124231	ID_536	1	0	-3.21	-4.2
MSTRG.124253	ID_537	6	0	1.53	1.6
MSTRG.124296	ID_538	6	0	1	0.86
MSTRG.124300	ID_539	6	0	2.07	2.56
MSTRG.124353	ID_540	5	0	0.99	-0.03
MSTRG.124371	ID_541	5	0	0.96	-0.32
MSTRG.124393	ID_542	5	0	1.35	-0.91
MSTRG.124574	ID_543	5	0	0.78	-0.39
MSTRG.12486	ID_544	0	0	-1.87	-3.59
MSTRG.124861	ID_545	6	0	2.19	2.03
MSTRG.125067	ID_546	6	0	1.06	1.33
MSTRG.125126	ID_547	1	0	-1.3	-1
MSTRG.125203	ID_548	0	0	-1.56	-2.47
MSTRG.125280	ID_549	6	0	1.54	1.19
MSTRG.125407	ID_550	1	0	-1.34	-1.52
MSTRG.125438	ID_551	1	0	-10.63	-10.63
MSTRG.125574	ID_552	0	0	-1.3	-2.85
MSTRG.125579	ID_553	0	0	-1.31	-2.07
MSTRG.12568	ID_554	3	0	-0.2	-3.68
MSTRG.125749	ID_555	0	0	-1.05	-1.49
MSTRG.12576	ID_556	0	0	-1.73	-3.14
MSTRG.12579	ID_557	6	0	1.12	0.95
MSTRG.125874	ID_558	3	0	0.21	-0.94
MSTRG.125998	ID_559	1	0	-1.19	-1.5
MSTRG.126037	ID_560	6	0	1.27	1.1
MSTRG.126083	ID_561	3	0	-0.56	-2.98
MSTRG.126208	ID_562	1	0	-2.27	-2.34
MSTRG.126307	ID_563	1	0	-1.77	-2.34
MSTRG.126331	ID_564	3	0	-1.71	-9.79
MSTRG.126400	ID_565	3	0	-0.65	-3.19
MSTRG.126462	ID_566	6	0	1.61	1.68
MSTRG.126494	ID_567	3	0	-0.15	-1.27
MSTRG.1265	ID_568	2	0	-2.19	-0.7
MSTRG.126507	ID_569	2	0	-1.69	0.44
MSTRG.126533	ID_570	6	0	1.1	1.16
MSTRG.126534	ID_571	1	0	-2.43	-3.31
MSTRG.126535	ID_572	1	0	-3.65	-3.87
MSTRG.126709	ID_573	6	0	8.01	6.69
MSTRG.126809	ID_574	0	0	-2.58	-5.26
MSTRG.126881	ID_575	1	0	-1.79	-2.43
MSTRG.126915	ID_576	7	0	0.61	1.66
MSTRG.126971	ID_577	1	0	-3.42	-3.22
MSTRG.127136	ID_578	1	0	-1.4	-1.45
MSTRG.127211	ID_579	6	0	1.5	1.89
MSTRG.127412	ID_580	1	0	-1.12	-0.89
MSTRG.127438	ID_581	1	0	-5.84	-4.44
MSTRG.127464	ID_582	6	0	2.17	1.54
MSTRG.12750	ID_583	0	0	-1.35	-2.6
MSTRG.127748	ID_584	6	0	1.39	1.6
MSTRG.127823	ID_585	7	0	1.73	3.48
MSTRG.127864	ID_586	1	0	-1.35	-1.64
MSTRG.127924	ID_587	3	0	-0.29	-3.09
MSTRG.127955	ID_588	3	0	-0.3	-1.35
MSTRG.128050	ID_589	6	0	4.46	4.53
MSTRG.128079	ID_590	4	0	-0.03	0.97
MSTRG.128106	ID_591	0	0	-2.64	-6.45
MSTRG.128110	ID_592	1	0	-4.39	-4.39
MSTRG.128140	ID_593	1	0	-3.94	-4.62
MSTRG.128146	ID_594	7	0	1.74	2.49
MSTRG.128366	ID_595	6	0	1.12	1.09
MSTRG.128380	ID_596	4	0	-0.34	2.29
MSTRG.128466	ID_597	6	0	1.28	1.18
MSTRG.128622	ID_598	3	0	-0.22	-2.71
MSTRG.128623	ID_599	3	0	-0.15	-3.27
MSTRG.128624	ID_600	0	0	-1.66	-3.09
MSTRG.12865	ID_601	0	0	-1.56	-2.98
MSTRG.128689	ID_602	3	0	0.12	-1.08
MSTRG.128697	ID_603	0	0	-1.5	-2.91
MSTRG.128767	ID_604	2	0	-4.44	-0.74
MSTRG.12878	ID_605	6	0	1.13	1.4
MSTRG.128782	ID_606	7	0	1.17	2.62
MSTRG.128789	ID_607	1	0	-1.87	-1.26
MSTRG.128790	ID_608	1	0	-1.96	-1.27
MSTRG.128839	ID_609	0	0	-1.53	-3.2
MSTRG.12888	ID_610	3	0	-0.26	-1.84
MSTRG.128897	ID_611	6	0	1.34	1.25
MSTRG.128898	ID_612	6	0	1.14	1.33
MSTRG.128919	ID_613	1	0	-9.64	-9.64
MSTRG.129052	ID_614	6	0	1.96	1.05
MSTRG.129095	ID_615	1	0	-1.57	-1.41
MSTRG.129153	ID_616	1	0	-2.43	-2.41
MSTRG.129164	ID_617	3	0	-0.05	-2.03
MSTRG.129224	ID_618	3	0	-0.44	-1.75
MSTRG.129238	ID_619	0	0	-2.89	-4.57
MSTRG.129289	ID_620	6	0	1.43	1.68
MSTRG.129319	ID_621	1	0	-2.03	-1.75
MSTRG.129381	ID_622	4	0	-0.89	1.06
MSTRG.129449	ID_623	6	0	1.68	1.98
MSTRG.129648	ID_624	6	0	9.87	9.98
MSTRG.129798	ID_625	6	0	1.59	1.87
MSTRG.129862	ID_626	6	0	2.63	3.2
MSTRG.129888	ID_627	5	0	0.95	-0.24
MSTRG.129990	ID_628	1	0	-1.99	-2.11
MSTRG.130059	ID_629	0	0	-1.91	-2.97
MSTRG.130063	ID_630	1	0	-2.66	-1.4
MSTRG.130123	ID_631	1	0	-3.06	-2.94
MSTRG.130169	ID_632	6	0	1.73	2.16
MSTRG.13025	ID_633	0	0	-2.05	-3.63
MSTRG.130289	ID_634	6	0	1.88	1.8
MSTRG.130292	ID_635	5	0	1.01	-0.42
MSTRG.130296	ID_636	2	0	-4.57	0.18
MSTRG.130340	ID_637	5	0	2.09	0.96
MSTRG.130423	ID_638	0	0	-1.05	-1.84
MSTRG.130461	ID_639	6	0	1.76	1.96
MSTRG.130475	ID_640	6	0	1.19	1.38
MSTRG.13050	ID_641	5	0	2.01	0.75
MSTRG.130521	ID_642	1	0	-2.24	-2.98
MSTRG.130553	ID_643	1	0	-9.26	-9.26
MSTRG.130595	ID_644	0	0	-1.69	-2.49
MSTRG.130634	ID_645	3	0	-0.01	-1.71
MSTRG.130694	ID_646	0	0	-1.27	-2.78
MSTRG.130696	ID_647	6	0	2.51	1.77
MSTRG.130710	ID_648	1	0	-1.04	-1.22
MSTRG.13076	ID_649	7	0	1.3	2.23
MSTRG.130894	ID_650	2	0	-1.07	0.89
MSTRG.130910	ID_651	4	0	0	10.97
MSTRG.130925	ID_652	0	0	-1.5	-2.31
MSTRG.131049	ID_653	1	0	-1.97	-2.63
MSTRG.131051	ID_654	3	0	0.61	-1.69
MSTRG.131072	ID_655	6	0	9.91	9.68
MSTRG.131081	ID_656	4	0	-0.82	1
MSTRG.131113	ID_657	0	0	-0.9	-2
MSTRG.131114	ID_658	3	0	-0.14	-1.49
MSTRG.131116	ID_659	1	0	-1.81	-1.58
MSTRG.131190	ID_660	6	0	1.31	1.74
MSTRG.131248	ID_661	1	0	-2.01	-2.43
MSTRG.131249	ID_662	1	0	-1.94	-2.39
MSTRG.13125	ID_663	1	0	-2.94	-3.85
MSTRG.13143	ID_664	0	0	-2.43	-4.62
MSTRG.131515	ID_665	6	0	2.56	2.74
MSTRG.131527	ID_666	6	0	2.26	2.56
MSTRG.131547	ID_667	0	0	-0.89	-2.82
MSTRG.131548	ID_668	3	0	-1.41	-11.23
MSTRG.131559	ID_669	3	0	0.4	-0.77
MSTRG.131735	ID_670	6	0	4.31	3.56
MSTRG.131853	ID_671	0	0	-1.87	-4.41
MSTRG.13197	ID_672	0	0	-1.43	-3.08
MSTRG.132169	ID_673	7	0	1.78	2.57
MSTRG.132209	ID_674	0	0	-1.62	-3.01
MSTRG.132325	ID_675	5	0	0.97	-0.29
MSTRG.132333	ID_676	5	0	0.89	-0.56
MSTRG.132334	ID_677	3	0	0.69	-0.71
MSTRG.132401	ID_678	3	0	-0.64	-3.1
MSTRG.132434	ID_679	3	0	0.13	-0.94
MSTRG.13310	ID_680	7	0	0.91	2.59
MSTRG.1347	ID_681	0	0	-2.63	-3.88
MSTRG.13480	ID_682	6	0	1.55	1.63
MSTRG.13498	ID_683	6	0	1.16	1.31
MSTRG.13504	ID_684	1	0	-2.21	-1.36
MSTRG.1359	ID_685	3	0	-0.41	-2
MSTRG.13635	ID_686	1	0	-1.14	-1.4
MSTRG.1366	ID_687	6	0	1.01	0.52
MSTRG.13667	ID_688	3	0	-0.23	-1.42
MSTRG.1378	ID_689	3	0	0.31	-0.93
MSTRG.13843	ID_690	6	0	1.03	1
MSTRG.13849	ID_691	0	0	-0.55	-1.98
MSTRG.13895	ID_692	3	0	-0.08	-1.29
MSTRG.13896	ID_693	3	0	0.49	-1.62
MSTRG.13907	ID_694	6	0	10.93	9.97
MSTRG.13944	ID_695	6	0	3.68	1.89
MSTRG.13952	ID_696	1	0	-3.63	-4.86
MSTRG.14006	ID_697	4	0	0.01	1.68
MSTRG.1410	ID_698	3	0	-0.2	-1.36
MSTRG.14198	ID_699	3	0	-0.1	-1.29
MSTRG.14204	ID_700	3	0	-0.34	-1.38
MSTRG.14275	ID_701	0	0	-1.44	-2.36
MSTRG.14276	ID_702	1	0	-1.14	-1.33
MSTRG.14283	ID_703	1	0	-1.61	-1.8
MSTRG.14459	ID_704	0	0	-2.42	-8.74
MSTRG.14461	ID_705	2	0	-9.32	-3.13
MSTRG.14479	ID_706	5	0	2.3	0.29
MSTRG.14485	ID_707	6	0	1.36	1.73
MSTRG.14509	ID_708	3	0	-0.93	-6.17
MSTRG.14539	ID_709	3	0	-0.17	-2.28
MSTRG.14571	ID_710	6	0	1.4	1.39
MSTRG.14593	ID_711	6	0	1.21	1.46
MSTRG.14657	ID_712	7	0	1.36	1.88
MSTRG.14723	ID_713	0	0	-1.33	-2.31
MSTRG.14726	ID_714	0	0	-0.93	-2.19
MSTRG.1478	ID_715	0	0	-0.66	-1.66
MSTRG.14815	ID_716	7	0	5.64	9.45
MSTRG.14823	ID_717	6	0	1.31	1.64
MSTRG.14879	ID_718	0	0	-3.21	-4.51
MSTRG.149	ID_719	3	0	0.6	-1.19
MSTRG.1491	ID_720	6	0	2.62	2.36
MSTRG.14999	ID_721	6	0	1.17	0.66
MSTRG.15027	ID_722	1	0	-1.69	-2.28
MSTRG.15036	ID_723	2	0	-1.21	1.05
MSTRG.15062	ID_724	6	0	1.6	1.83
MSTRG.15098	ID_725	0	0	-2.49	-4.57
MSTRG.15126	ID_726	0	0	-1.29	-2.03
MSTRG.15195	ID_727	0	0	-0.65	-2.18
MSTRG.15196	ID_728	0	0	-1.73	-2.99
MSTRG.15257	ID_729	2	0	-1.95	-0.72
MSTRG.1556	ID_730	6	0	1.51	1.58
MSTRG.15567	ID_731	4	0	-0.43	2
MSTRG.15579	ID_732	6	0	1.1	1.27
MSTRG.15667	ID_733	2	0	-7.86	2.96
MSTRG.15675	ID_734	6	0	1.03	0.88
MSTRG.1569	ID_735	1	0	-3.04	-3.84
MSTRG.15705	ID_736	1	0	-1.67	-2.27
MSTRG.15834	ID_737	1	0	-2.74	-1.4
MSTRG.15874	ID_738	0	0	-2.44	-4.07
MSTRG.15881	ID_739	1	0	-1.68	-2.23
MSTRG.15902	ID_740	1	0	-1.02	-1.39
MSTRG.16024	ID_741	0	0	-1.18	-2.12
MSTRG.16095	ID_742	7	0	1.42	1.98
MSTRG.16207	ID_743	3	0	-0.33	-2.17
MSTRG.16249	ID_744	6	0	1.32	1.51
MSTRG.16332	ID_745	4	0	-0.13	2.41
MSTRG.16356	ID_746	3	0	0.29	-1.28
MSTRG.16378	ID_747	0	0	-0.52	-1.56
MSTRG.16401	ID_748	3	0	-0.28	-1.65
MSTRG.16448	ID_749	2	0	-1.06	0.09
MSTRG.16470	ID_750	3	0	-0.2	-2.34
MSTRG.16478	ID_751	1	0	-10.8	-10.8
MSTRG.16567	ID_752	0	0	-2.22	-3.63
MSTRG.16670	ID_753	0	0	-1.36	-2.24
MSTRG.16730	ID_754	1	0	-2.99	-2.19
MSTRG.16747	ID_755	6	0	1.04	0.85
MSTRG.16808	ID_756	0	0	-1.65	-2.98
MSTRG.16879	ID_757	6	0	1.05	1.3
MSTRG.16898	ID_758	0	0	-0.92	-1.92
MSTRG.1692	ID_759	1	0	-1.93	-1.67
MSTRG.17129	ID_760	0	0	-1.35	-3.96
MSTRG.17149	ID_761	1	0	-1.26	-1.2
MSTRG.17360	ID_762	6	0	1.33	0.77
MSTRG.17371	ID_763	0	0	-1.17	-1.94
MSTRG.17471	ID_764	1	0	-2.48	-3.25
MSTRG.17519	ID_765	3	0	-0.32	-1.51
MSTRG.17621	ID_766	0	0	-1.56	-2.2
MSTRG.17627	ID_767	6	0	1.14	1.08
MSTRG.17659	ID_768	6	0	1.36	1.2
MSTRG.17678	ID_769	6	0	2.26	1.17
MSTRG.17681	ID_770	0	0	-1.31	-1.92
MSTRG.17708	ID_771	7	0	0.69	2.2
MSTRG.17716	ID_772	1	0	-1.97	-2.18
MSTRG.17717	ID_773	1	0	-2.3	-2.25
MSTRG.17779	ID_774	0	0	-1.19	-1.9
MSTRG.17800	ID_775	6	0	1.58	1.69
MSTRG.17833	ID_776	3	0	-0.36	-1.84
MSTRG.17874	ID_777	3	0	-0.16	-1.21
MSTRG.17998	ID_778	0	0	-1.97	-5.36
MSTRG.18198	ID_779	6	0	1.17	1.57
MSTRG.18256	ID_780	1	0	-3.57	-4.67
MSTRG.18425	ID_781	6	0	2.53	2.23
MSTRG.18429	ID_782	6	0	1.34	1.25
MSTRG.18461	ID_783	2	0	-1.31	-0.22
MSTRG.18462	ID_784	1	0	-1.18	-1.33
MSTRG.18466	ID_785	6	0	1.32	1.28
MSTRG.18597	ID_786	1	0	-2.74	-2.31
MSTRG.18638	ID_787	0	0	-3.01	-5.26
MSTRG.18699	ID_788	4	0	0.53	2.08
MSTRG.18720	ID_789	1	0	-2.74	-3.3
MSTRG.18741	ID_790	0	0	-0.49	-1.81
MSTRG.18760	ID_791	4	0	-0.31	1.4
MSTRG.18903	ID_792	7	0	2.73	3.84
MSTRG.19059	ID_793	3	0	0.67	-0.75
MSTRG.19119	ID_794	1	0	-1.19	-1.08
MSTRG.19160	ID_795	1	0	-2.25	-2.78
MSTRG.19188	ID_796	0	0	-1.78	-2.58
MSTRG.19209	ID_797	0	0	-1.15	-2.1
MSTRG.19225	ID_798	2	0	-9.32	-1.29
MSTRG.19226	ID_799	1	0	-2.29	-2.01
MSTRG.19245	ID_800	5	0	2.55	0.88
MSTRG.19251	ID_801	6	0	1.69	1.8
MSTRG.19253	ID_802	3	0	-0.12	-3.89
MSTRG.19363	ID_803	3	0	-0.11	-1.79
MSTRG.19404	ID_804	6	0	1.82	1.76
MSTRG.1943	ID_805	5	0	2.96	1.18
MSTRG.19459	ID_806	6	0	1.6	2.06
MSTRG.19478	ID_807	3	0	0.76	-2
MSTRG.19716	ID_808	2	0	-1.12	0.9
MSTRG.19719	ID_809	1	0	-1.64	-0.94
MSTRG.19827	ID_810	0	0	-1.29	-2.47
MSTRG.19839	ID_811	0	0	-1.19	-1.89
MSTRG.19845	ID_812	6	0	1.18	1.04
MSTRG.19876	ID_813	2	0	-0.61	0.5
MSTRG.19985	ID_814	3	0	0.12	-0.89
MSTRG.2	ID_815	6	0	10.75	10
MSTRG.20014	ID_816	0	0	-1.04	-3.68
MSTRG.20019	ID_817	3	0	-0.94	-3.7
MSTRG.20043	ID_818	2	0	-0.6	0.4
MSTRG.20045	ID_819	6	0	1.14	1.5
MSTRG.20156	ID_820	3	0	0.45	-1.23
MSTRG.2023	ID_821	6	0	1.02	1.21
MSTRG.20272	ID_822	3	0	-0.09	-2.24
MSTRG.20285	ID_823	6	0	1.69	1.6
MSTRG.20314	ID_824	1	0	-3.77	-3.81
MSTRG.20327	ID_825	1	0	-3.74	-3.83
MSTRG.20474	ID_826	2	0	-1.24	0.76
MSTRG.20487	ID_827	0	0	-1.41	-1.98
MSTRG.20519	ID_828	1	0	-1.55	-1.31
MSTRG.20537	ID_829	6	0	2.29	2.61
MSTRG.20591	ID_830	6	0	9.73	9.42
MSTRG.20616	ID_831	0	0	-1.21	-2.01
MSTRG.20636	ID_832	1	0	-1.55	-0.96
MSTRG.20638	ID_833	1	0	-1.18	-0.61
MSTRG.20664	ID_834	1	0	-1.95	-1.8
MSTRG.20681	ID_835	3	0	0.03	-1.67
MSTRG.2070	ID_836	3	0	-0.04	-1.32
MSTRG.20740	ID_837	6	0	2.01	1.46
MSTRG.20817	ID_838	3	0	-0.4	-1.56
MSTRG.20828	ID_839	1	0	-1.81	-2.4
MSTRG.20834	ID_840	6	0	1.57	1.27
MSTRG.20847	ID_841	6	0	13.18	11.89
MSTRG.20849	ID_842	6	0	1.01	1.02
MSTRG.20856	ID_843	6	0	1.52	2.03
MSTRG.20858	ID_844	6	0	1.23	0.73
MSTRG.20901	ID_845	1	0	-2.37	-2.98
MSTRG.20931	ID_846	5	0	1.05	-0.9
MSTRG.20942	ID_847	6	0	1.12	1.47
MSTRG.21022	ID_848	6	0	1.46	1.72
MSTRG.21035	ID_849	6	0	1.47	1.58
MSTRG.21063	ID_850	1	0	-3.78	-2.71
MSTRG.21152	ID_851	5	0	1.9	-0.99
MSTRG.21168	ID_852	3	0	-0.13	-1.76
MSTRG.21231	ID_853	6	0	1.08	0.96
MSTRG.21233	ID_854	1	0	-1.15	-1.29
MSTRG.21268	ID_855	0	0	-1.28	-2.13
MSTRG.21323	ID_856	4	0	-0.16	1.15
MSTRG.21414	ID_857	4	0	0.08	1.48
MSTRG.21423	ID_858	3	0	-0.06	-1.14
MSTRG.2143	ID_859	6	0	1.24	0.93
MSTRG.21464	ID_860	3	0	0.38	-0.66
MSTRG.21484	ID_861	0	0	-1.46	-2.44
MSTRG.21519	ID_862	1	0	-4.1	-4.48
MSTRG.2154	ID_863	1	0	-4.15	-5.24
MSTRG.2157	ID_864	4	0	-0.69	0.99
MSTRG.21573	ID_865	1	0	-1.66	-1.54
MSTRG.21650	ID_866	6	0	2.26	2.07
MSTRG.21706	ID_867	1	0	-1.52	-1.07
MSTRG.21727	ID_868	1	0	-1.75	-1.91
MSTRG.21735	ID_869	6	0	1.32	1.42
MSTRG.21771	ID_870	4	0	-0.29	1.1
MSTRG.21774	ID_871	5	0	1.23	0.48
MSTRG.21807	ID_872	0	0	-0.53	-1.9
MSTRG.2181	ID_873	4	0	-0.42	1.22
MSTRG.21819	ID_874	0	0	-0.72	-1.97
MSTRG.21918	ID_875	1	0	-1.33	-1.47
MSTRG.21999	ID_876	7	0	2.98	5.4
MSTRG.22009	ID_877	0	0	-2.47	-3.55
MSTRG.22189	ID_878	0	0	-1.48	-2.69
MSTRG.2221	ID_879	3	0	0.05	-2
MSTRG.22277	ID_880	1	0	-1.93	-2.19
MSTRG.22313	ID_881	4	0	0.19	1.62
MSTRG.22445	ID_882	6	0	1.03	1.32
MSTRG.22466	ID_883	6	0	1.57	1.72
MSTRG.22495	ID_884	4	0	0.18	1.58
MSTRG.22560	ID_885	3	0	-0.33	-1.92
MSTRG.22622	ID_886	0	0	-3.46	-6.07
MSTRG.2264	ID_887	5	0	0.96	-0.59
MSTRG.22703	ID_888	0	0	-2.36	-3.75
MSTRG.22715	ID_889	1	0	-2.86	-3.85
MSTRG.22753	ID_890	0	0	-1.17	-2.46
MSTRG.22754	ID_891	0	0	-1.2	-2.2
MSTRG.22756	ID_892	1	0	-1.09	-0.76
MSTRG.22763	ID_893	6	0	1.36	1.3
MSTRG.22816	ID_894	3	0	0.2	-0.8
MSTRG.22987	ID_895	3	0	-0.23	-3.92
MSTRG.2303	ID_896	6	0	2.28	2.57
MSTRG.23054	ID_897	6	0	1.9	2.05
MSTRG.23057	ID_898	6	0	1.39	0.99
MSTRG.23122	ID_899	3	0	1.01	-1.13
MSTRG.23196	ID_900	7	0	1.22	1.91
MSTRG.23275	ID_901	3	0	1	-1.67
MSTRG.23277	ID_902	3	0	0.98	-2.28
MSTRG.23339	ID_903	0	0	-0.81	-1.89
MSTRG.23353	ID_904	3	0	0.17	-1.04
MSTRG.23379	ID_905	2	0	-10.43	-2.2
MSTRG.23390	ID_906	1	0	-1.62	-2.1
MSTRG.23482	ID_907	1	0	-2.18	-1.1
MSTRG.23490	ID_908	6	0	1.35	1.69
MSTRG.23495	ID_909	1	0	-1.77	-2.29
MSTRG.23528	ID_910	6	0	12.52	13.16
MSTRG.23580	ID_911	0	0	-1.2	-1.77
MSTRG.23611	ID_912	0	0	-3.44	-4.89
MSTRG.23718	ID_913	3	0	0.35	-1.46
MSTRG.23733	ID_914	1	0	-2.58	-2.36
MSTRG.23770	ID_915	3	0	-0.16	-1.7
MSTRG.2382	ID_916	3	0	0.06	-1.67
MSTRG.23838	ID_917	6	0	3.93	5.18
MSTRG.24113	ID_918	1	0	-3.17	-3.58
MSTRG.24163	ID_919	5	0	4.68	1.9
MSTRG.24174	ID_920	5	0	1.84	0.18
MSTRG.24239	ID_921	6	0	2.42	3.01
MSTRG.24355	ID_922	6	0	1.21	1.51
MSTRG.24414	ID_923	6	0	1.11	1.19
MSTRG.24422	ID_924	6	0	1	0.99
MSTRG.24546	ID_925	3	0	-0.07	-1.3
MSTRG.24570	ID_926	3	0	0.93	-1.66
MSTRG.24604	ID_927	0	0	-1.04	-2.4
MSTRG.24651	ID_928	0	0	-3.44	-4.8
MSTRG.2466	ID_929	0	0	-1.93	-3.18
MSTRG.24740	ID_930	6	0	1.52	1.45
MSTRG.24768	ID_931	2	0	-1.04	-0.49
MSTRG.24781	ID_932	0	0	-1.11	-1.81
MSTRG.25039	ID_933	1	0	-3.68	-3.61
MSTRG.25043	ID_934	1	0	-1.46	-1.72
MSTRG.25145	ID_935	0	0	-1.53	-2.32
MSTRG.25184	ID_936	5	0	1.18	0.02
MSTRG.25185	ID_937	5	0	1.66	0.75
MSTRG.25316	ID_938	3	0	3.19	-6.64
MSTRG.25359	ID_939	3	0	0.29	-0.85
MSTRG.25376	ID_940	1	0	-1.33	-0.88
MSTRG.25542	ID_941	6	0	2.02	2.23
MSTRG.25556	ID_942	3	0	0.8	-1.6
MSTRG.25604	ID_943	6	0	1.23	1.52
MSTRG.25634	ID_944	0	0	-2.87	-5.68
MSTRG.2568	ID_945	1	0	-1.43	-1.12
MSTRG.25691	ID_946	7	0	1.09	3.19
MSTRG.25696	ID_947	6	0	1.19	1.57
MSTRG.2570	ID_948	5	0	1.63	0.54
MSTRG.25785	ID_949	6	0	1.04	1.23
MSTRG.25818	ID_950	5	0	2.57	0.31
MSTRG.25825	ID_951	3	0	0.47	-0.53
MSTRG.25997	ID_952	6	0	1.35	1.39
MSTRG.26028	ID_953	1	0	-1.5	-1.03
MSTRG.26070	ID_954	3	0	0.55	-2.17
MSTRG.26076	ID_955	2	0	-2.13	0.55
MSTRG.26150	ID_956	3	0	0.3	-0.93
MSTRG.26153	ID_957	1	0	-2.08	-2.68
MSTRG.26180	ID_958	3	0	-0.45	-2.02
MSTRG.26217	ID_959	3	0	-0.82	-3.36
MSTRG.26238	ID_960	3	0	-0.43	-1.61
MSTRG.26251	ID_961	2	0	-2.05	-0.87
MSTRG.26309	ID_962	0	0	-0.82	-2.05
MSTRG.2634	ID_963	0	0	-0.48	-1.52
MSTRG.26346	ID_964	3	0	-0.2	-3.04
MSTRG.26387	ID_965	0	0	-1.21	-2.43
MSTRG.26393	ID_966	6	0	2.01	2.02
MSTRG.26400	ID_967	0	0	-1.04	-1.45
MSTRG.26401	ID_968	0	0	-1.47	-2.18
MSTRG.26460	ID_969	1	0	-1.85	-2.1
MSTRG.26467	ID_970	1	0	-1.59	-1.74
MSTRG.26528	ID_971	1	0	-3.53	-3.25
MSTRG.26543	ID_972	1	0	-1.76	-1.19
MSTRG.26554	ID_973	3	0	-0.4	-9.58
MSTRG.26578	ID_974	0	0	-0.81	-1.95
MSTRG.26586	ID_975	6	0	9.2	8.53
MSTRG.26696	ID_976	4	0	-0.53	0.97
MSTRG.26723	ID_977	1	0	-1.99	-2.19
MSTRG.26745	ID_978	3	0	-0.14	-1.18
MSTRG.26764	ID_979	0	0	-1.64	-2.38
MSTRG.26839	ID_980	0	0	-1.23	-1.73
MSTRG.26850	ID_981	6	0	2.21	1.25
MSTRG.26893	ID_982	1	0	-3.35	-2.91
MSTRG.26903	ID_983	3	0	-0.04	-1.06
MSTRG.26963	ID_984	3	0	0.1	-3.12
MSTRG.26965	ID_985	3	0	-0.33	-1.81
MSTRG.27299	ID_986	6	0	1.36	1.36
MSTRG.27369	ID_987	0	0	-1.05	-3.52
MSTRG.27443	ID_988	3	0	0.29	-1.56
MSTRG.2746	ID_989	6	0	1.2	1
MSTRG.27544	ID_990	3	0	0.01	-2.55
MSTRG.27629	ID_991	5	0	1.8	-1.4
MSTRG.27683	ID_992	2	0	-1.52	0.07
MSTRG.27728	ID_993	7	0	3.18	5.92
MSTRG.2779	ID_994	5	0	2.1	0.15
MSTRG.27812	ID_995	2	0	-3.68	0.21
MSTRG.27857	ID_996	3	0	1.7	-2.35
MSTRG.27925	ID_997	0	0	-1.86	-2.72
MSTRG.27944	ID_998	0	0	-1.21	-2.58
MSTRG.27977	ID_999	5	0	0.83	-0.26
MSTRG.28000	ID_1000	4	0	0.07	1.73
MSTRG.28095	ID_1001	0	0	-2.05	-5.42
MSTRG.28103	ID_1002	3	0	1.41	-9.82
MSTRG.28114	ID_1003	5	0	9.94	4.32
MSTRG.28230	ID_1004	3	0	0.04	-1.19
MSTRG.28233	ID_1005	3	0	-0.39	-2.35
MSTRG.28291	ID_1006	3	0	-0.17	-2.05
MSTRG.28376	ID_1007	0	0	-0.48	-1.55
MSTRG.28425	ID_1008	3	0	-0.33	-2.86
MSTRG.28432	ID_1009	3	0	-0.37	-2.96
MSTRG.28457	ID_1010	1	0	-1.4	-1.28
MSTRG.2853	ID_1011	3	0	-0.15	-1.92
MSTRG.28586	ID_1012	1	0	-1.14	-1.23
MSTRG.28598	ID_1013	0	0	-2.08	-3.18
MSTRG.28600	ID_1014	6	0	1.79	1.9
MSTRG.28647	ID_1015	1	0	-1.03	-0.58
MSTRG.28742	ID_1016	6	0	2.57	3.26
MSTRG.28807	ID_1017	1	0	-2.42	-3.26
MSTRG.28870	ID_1018	3	0	-0.34	-1.66
MSTRG.28916	ID_1019	6	0	1.03	1.08
MSTRG.29092	ID_1020	6	0	1.54	1.46
MSTRG.29140	ID_1021	1	0	-1.65	-1.18
MSTRG.29201	ID_1022	1	0	-3.66	-4.75
MSTRG.29269	ID_1023	0	0	-1.86	-4.32
MSTRG.29294	ID_1024	0	0	-0.96	-2.05
MSTRG.29433	ID_1025	1	0	-1.41	-1.76
MSTRG.29452	ID_1026	7	0	2.74	3.91
MSTRG.29501	ID_1027	1	0	-3.14	-2.72
MSTRG.29513	ID_1028	3	0	0.2	-0.92
MSTRG.29527	ID_1029	5	0	1.42	0.49
MSTRG.29580	ID_1030	6	0	1.46	1.7
MSTRG.29598	ID_1031	6	0	2.31	2.37
MSTRG.2962	ID_1032	6	0	1.28	1.31
MSTRG.2967	ID_1033	0	0	-1.51	-2.47
MSTRG.29707	ID_1034	3	0	-0.46	-2.3
MSTRG.29724	ID_1035	3	0	-0.34	-1.66
MSTRG.29725	ID_1036	1	0	-1.03	-0.81
MSTRG.29792	ID_1037	6	0	1.8	1.63
MSTRG.29863	ID_1038	3	0	-0.35	-1.48
MSTRG.29891	ID_1039	1	0	-3.56	-3.52
MSTRG.30007	ID_1040	6	0	2.37	2.48
MSTRG.30107	ID_1041	1	0	-1.54	-1.1
MSTRG.30113	ID_1042	3	0	-0.49	-2.14
MSTRG.30152	ID_1043	3	0	0.67	-0.92
MSTRG.3016	ID_1044	6	0	1.33	1.4
MSTRG.30167	ID_1045	0	0	-2.18	-4.46
MSTRG.3024	ID_1046	0	0	-1.21	-2.81
MSTRG.30253	ID_1047	0	0	-1.29	-2.16
MSTRG.30297	ID_1048	6	0	1.99	1.67
MSTRG.30298	ID_1049	1	0	-2.36	-2.07
MSTRG.30420	ID_1050	3	0	-0.02	-2.69
MSTRG.30445	ID_1051	6	0	2.52	2.11
MSTRG.30457	ID_1052	6	0	2.5	2.9
MSTRG.30459	ID_1053	6	0	9.17	7.89
MSTRG.30479	ID_1054	0	0	-1.05	-1.59
MSTRG.30751	ID_1055	6	0	2.36	2.26
MSTRG.30858	ID_1056	1	0	-2.5	-3.17
MSTRG.30868	ID_1057	6	0	2.91	1.86
MSTRG.30886	ID_1058	3	0	-0.33	-2.89
MSTRG.30909	ID_1059	2	0	-1.57	-0.6
MSTRG.30917	ID_1060	3	0	0.47	-3.09
MSTRG.30924	ID_1061	3	0	0.52	-4.82
MSTRG.30945	ID_1062	3	0	-1.29	-4.91
MSTRG.30948	ID_1063	1	0	-1.59	-2.07
MSTRG.31003	ID_1064	6	0	1.05	1.04
MSTRG.31014	ID_1065	7	0	0.5	1.81
MSTRG.3104	ID_1066	1	0	-1.95	-1.93
MSTRG.31104	ID_1067	6	0	1.33	1.3
MSTRG.31177	ID_1068	0	0	-1.59	-2.27
MSTRG.31292	ID_1069	6	0	1.38	1.39
MSTRG.31410	ID_1070	1	0	-2.51	-2.19
MSTRG.31430	ID_1071	0	0	-2.03	-3.47
MSTRG.31462	ID_1072	2	0	-0.95	0.22
MSTRG.31463	ID_1073	2	0	-1.16	0.07
MSTRG.31490	ID_1074	2	0	-2.72	-0.46
MSTRG.3156	ID_1075	6	0	1.1	1.19
MSTRG.31652	ID_1076	3	0	0.09	-1.48
MSTRG.31669	ID_1077	1	0	-2.63	-1.47
MSTRG.31709	ID_1078	3	0	-0.76	-4.95
MSTRG.3177	ID_1079	6	0	1.43	1.69
MSTRG.31781	ID_1080	4	0	0.19	2.99
MSTRG.3180	ID_1081	3	0	0.54	-1.4
MSTRG.31902	ID_1082	3	0	0.53	-1.2
MSTRG.31954	ID_1083	4	0	-0.27	1.64
MSTRG.32012	ID_1084	3	0	0.06	-1.49
MSTRG.32104	ID_1085	0	0	-3.18	-9.67
MSTRG.32196	ID_1086	5	0	1.98	-0.37
MSTRG.3222	ID_1087	0	0	-1.88	-2.89
MSTRG.32311	ID_1088	1	0	-2.23	-1.17
MSTRG.32312	ID_1089	1	0	-1.21	-0.8
MSTRG.32317	ID_1090	1	0	-1.54	-1.41
MSTRG.32369	ID_1091	6	0	4.6	3.61
MSTRG.32380	ID_1092	1	0	-1.72	-1.38
MSTRG.32404	ID_1093	1	0	-1.47	-1.78
MSTRG.32417	ID_1094	0	0	-0.84	-2.16
MSTRG.3249	ID_1095	6	0	9.37	10.56
MSTRG.325	ID_1096	0	0	-1.5	-3.41
MSTRG.32528	ID_1097	3	0	-0.6	-3.67
MSTRG.32529	ID_1098	3	0	-0.5	-3.2
MSTRG.32534	ID_1099	6	0	4.92	5.32
MSTRG.32735	ID_1100	2	0	-2.53	-1.2
MSTRG.32748	ID_1101	3	0	-0.14	-1.33
MSTRG.32845	ID_1102	1	0	-1.82	-2.38
MSTRG.32846	ID_1103	3	0	0.38	-10.4
MSTRG.32959	ID_1104	6	0	1.15	0.92
MSTRG.33	ID_1105	0	0	-0.73	-1.78
MSTRG.33020	ID_1106	2	0	-1.16	-0.21
MSTRG.33106	ID_1107	7	0	4.63	6.62
MSTRG.33117	ID_1108	6	0	9.86	10.09
MSTRG.33143	ID_1109	1	0	-1.19	-0.84
MSTRG.33180	ID_1110	3	0	0.55	-0.86
MSTRG.33286	ID_1111	1	0	-1.44	-1.7
MSTRG.33443	ID_1112	5	0	0.86	-0.29
MSTRG.33489	ID_1113	6	0	1.14	1.42
MSTRG.33616	ID_1114	3	0	0.24	-1.18
MSTRG.33742	ID_1115	6	0	1.43	1.87
MSTRG.33750	ID_1116	1	0	-4.31	-2.29
MSTRG.3379	ID_1117	0	0	-0.92	-2.83
MSTRG.33862	ID_1118	3	0	-0.13	-2.9
MSTRG.33863	ID_1119	3	0	0.32	-2.59
MSTRG.33879	ID_1120	3	0	-0.32	-4.03
MSTRG.33925	ID_1121	0	0	-2.54	-3.89
MSTRG.34015	ID_1122	2	0	-1.17	-0.42
MSTRG.34021	ID_1123	2	0	-3.4	-0.44
MSTRG.34077	ID_1124	1	0	-1.74	-1.79
MSTRG.34092	ID_1125	1	0	-3.25	-3.45
MSTRG.34117	ID_1126	1	0	-2.39	-2.89
MSTRG.34133	ID_1127	6	0	1.51	0.9
MSTRG.34223	ID_1128	3	0	0.3	-0.97
MSTRG.34236	ID_1129	5	0	0.86	-0.69
MSTRG.34245	ID_1130	6	0	1.35	1.35
MSTRG.34248	ID_1131	6	0	1.38	1.47
MSTRG.34350	ID_1132	1	0	-2.53	-3.39
MSTRG.34391	ID_1133	3	0	0.78	-0.85
MSTRG.34399	ID_1134	1	0	-2.17	-2.5
MSTRG.34433	ID_1135	3	0	0.27	-0.73
MSTRG.34440	ID_1136	4	0	-0.07	0.97
MSTRG.34556	ID_1137	3	0	-0.53	-2.14
MSTRG.3456	ID_1138	3	0	0.44	-0.61
MSTRG.34572	ID_1139	3	0	0.03	-1.72
MSTRG.34633	ID_1140	1	0	-1.06	-1.2
MSTRG.34681	ID_1141	1	0	-2.73	-1.94
MSTRG.34839	ID_1142	3	0	0.5	-0.84
MSTRG.34849	ID_1143	3	0	0.15	-0.95
MSTRG.35075	ID_1144	5	0	1.74	0.19
MSTRG.35168	ID_1145	1	0	-4.61	-3.69
MSTRG.35184	ID_1146	5	0	1.63	-0.16
MSTRG.35263	ID_1147	5	0	3.7	0.62
MSTRG.35314	ID_1148	1	0	-1.62	-1.35
MSTRG.35325	ID_1149	1	0	-1.74	-1.71
MSTRG.35408	ID_1150	3	0	0.76	-1.47
MSTRG.35468	ID_1151	1	0	-4.22	-3.12
MSTRG.35494	ID_1152	4	0	-0.07	1.16
MSTRG.35594	ID_1153	6	0	1.68	1.96
MSTRG.35639	ID_1154	0	0	-0.89	-2.16
MSTRG.35699	ID_1155	0	0	-2.38	-4.99
MSTRG.35730	ID_1156	1	0	-2.74	-2.74
MSTRG.35806	ID_1157	6	0	9.93	10.62
MSTRG.35938	ID_1158	5	0	2.4	0.77
MSTRG.35942	ID_1159	7	0	1.22	1.84
MSTRG.36049	ID_1160	3	0	-0.61	-2.7
MSTRG.3608	ID_1161	6	0	1.14	1.14
MSTRG.36303	ID_1162	3	0	0.21	-2.35
MSTRG.36347	ID_1163	7	0	0.77	1.81
MSTRG.36446	ID_1164	6	0	1.25	1.47
MSTRG.36459	ID_1165	0	0	-1.18	-2.41
MSTRG.36512	ID_1166	3	0	1.2	-1.24
MSTRG.36518	ID_1167	3	0	0.53	-1.33
MSTRG.36547	ID_1168	6	0	1.63	1.94
MSTRG.36717	ID_1169	6	0	2.05	2.14
MSTRG.36767	ID_1170	6	0	1.36	1.72
MSTRG.36825	ID_1171	5	0	0.79	-0.4
MSTRG.36829	ID_1172	3	0	0.7	-1.84
MSTRG.36910	ID_1173	5	0	1.12	0.22
MSTRG.36925	ID_1174	6	0	1.44	1.21
MSTRG.36986	ID_1175	5	0	1.18	0.27
MSTRG.37216	ID_1176	3	0	0.99	-1.05
MSTRG.37245	ID_1177	1	0	-1.48	-1.65
MSTRG.37258	ID_1178	0	0	-2.22	-3.05
MSTRG.37333	ID_1179	0	0	-1.01	-2.13
MSTRG.37334	ID_1180	3	0	0.25	-1.23
MSTRG.37335	ID_1181	5	0	0.91	-0.52
MSTRG.37513	ID_1182	0	0	-2.46	-4.63
MSTRG.37519	ID_1183	6	0	1.2	1.02
MSTRG.37624	ID_1184	0	0	-1.08	-2.61
MSTRG.37670	ID_1185	1	0	-1.09	-0.95
MSTRG.37757	ID_1186	1	0	-2.02	-1.69
MSTRG.37797	ID_1187	6	0	1.07	0.88
MSTRG.37886	ID_1188	1	0	-1.91	-0.98
MSTRG.3790	ID_1189	7	0	1.58	2.37
MSTRG.37933	ID_1190	3	0	0.23	-1.67
MSTRG.37934	ID_1191	3	0	0.28	-1.85
MSTRG.38027	ID_1192	1	0	-1.16	-0.9
MSTRG.38166	ID_1193	0	0	-1.32	-4.83
MSTRG.38369	ID_1194	0	0	-1	-2.37
MSTRG.38443	ID_1195	6	0	1.21	0.74
MSTRG.38457	ID_1196	3	0	0.46	-1.44
MSTRG.3847	ID_1197	1	0	-1.69	-2.02
MSTRG.38559	ID_1198	7	0	1.01	3.45
MSTRG.38576	ID_1199	1	0	-2.5	-2.34
MSTRG.38614	ID_1200	6	0	1.51	1.77
MSTRG.38622	ID_1201	7	0	1.22	2.75
MSTRG.38712	ID_1202	0	0	-1.73	-2.87
MSTRG.38713	ID_1203	1	0	-3.37	-3.89
MSTRG.38883	ID_1204	7	0	4.28	6.93
MSTRG.38984	ID_1205	3	0	0.23	-1.45
MSTRG.39	ID_1206	0	0	-1.61	-3.57
MSTRG.39038	ID_1207	0	0	-1.29	-2.37
MSTRG.39046	ID_1208	0	0	-1.42	-2.36
MSTRG.39100	ID_1209	6	0	1.1	1.29
MSTRG.39121	ID_1210	0	0	-0.48	-1.67
MSTRG.39162	ID_1211	1	0	-1.44	-1.71
MSTRG.39188	ID_1212	5	0	3.08	1.12
MSTRG.39247	ID_1213	3	0	-0.24	-1.37
MSTRG.39256	ID_1214	6	0	1.24	1.39
MSTRG.39313	ID_1215	6	0	1.2	1.32
MSTRG.39409	ID_1216	5	0	0.92	-0.33
MSTRG.39527	ID_1217	5	0	0.7	-0.4
MSTRG.39593	ID_1218	6	0	1.05	0.95
MSTRG.39635	ID_1219	6	0	1.2	1.13
MSTRG.39693	ID_1220	0	0	-2.54	-3.6
MSTRG.39737	ID_1221	5	0	3.01	0.43
MSTRG.39761	ID_1222	3	0	0.03	-1.27
MSTRG.39833	ID_1223	0	0	-3	-4.57
MSTRG.39931	ID_1224	1	0	-1.35	-1.79
MSTRG.40045	ID_1225	1	0	-1.67	-0.88
MSTRG.40061	ID_1226	6	0	1.7	1.7
MSTRG.40252	ID_1227	7	0	1.25	2.7
MSTRG.40528	ID_1228	0	0	-4.27	-9.17
MSTRG.40561	ID_1229	6	0	2.05	2.61
MSTRG.40589	ID_1230	1	0	-1.93	-2.26
MSTRG.40628	ID_1231	0	0	-1.34	-2.18
MSTRG.40723	ID_1232	1	0	-1.59	-1.94
MSTRG.40746	ID_1233	5	0	0.99	-0.96
MSTRG.4080	ID_1234	1	0	-1.78	-1.25
MSTRG.40820	ID_1235	0	0	-1.05	-2.37
MSTRG.40849	ID_1236	6	0	1.33	1.51
MSTRG.40891	ID_1237	2	0	-8.16	0.3
MSTRG.41019	ID_1238	6	0	1.26	1.7
MSTRG.41230	ID_1239	0	0	-1.02	-1.81
MSTRG.41333	ID_1240	3	0	-0.66	-3.06
MSTRG.41334	ID_1241	3	0	-0.46	-2.44
MSTRG.41362	ID_1242	3	0	0.25	-0.83
MSTRG.41398	ID_1243	5	0	1.24	0.07
MSTRG.41425	ID_1244	0	0	-1.05	-2.42
MSTRG.41426	ID_1245	0	0	-1.33	-2.31
MSTRG.41456	ID_1246	7	0	0.68	2.18
MSTRG.41581	ID_1247	6	0	1.15	1.42
MSTRG.41598	ID_1248	2	0	-4.44	-1.78
MSTRG.416	ID_1249	0	0	-1.28	-1.76
MSTRG.4161	ID_1250	0	0	-1.12	-1.89
MSTRG.41645	ID_1251	0	0	-3.27	-5.45
MSTRG.41753	ID_1252	2	0	-2.82	-0.99
MSTRG.41758	ID_1253	6	0	1.85	2.17
MSTRG.41759	ID_1254	6	0	1.57	1.78
MSTRG.41770	ID_1255	3	0	0.55	-0.75
MSTRG.41939	ID_1256	3	0	-0.44	-2.2
MSTRG.41940	ID_1257	3	0	-0.78	-11.38
MSTRG.41947	ID_1258	6	0	1.51	1.73
MSTRG.41980	ID_1259	6	0	2.7	2.47
MSTRG.42022	ID_1260	6	0	1.04	1.26
MSTRG.42035	ID_1261	6	0	1.62	0.88
MSTRG.42230	ID_1262	1	0	-1.73	-1.66
MSTRG.42281	ID_1263	6	0	2	1.09
MSTRG.42299	ID_1264	2	0	-1.76	-0.48
MSTRG.42341	ID_1265	1	0	-1.01	-0.9
MSTRG.42390	ID_1266	5	0	1.81	-0.61
MSTRG.42485	ID_1267	4	0	0.12	1.24
MSTRG.42673	ID_1268	1	0	-1.22	-1.54
MSTRG.42712	ID_1269	6	0	1.57	1.47
MSTRG.4276	ID_1270	5	0	1.43	-0.69
MSTRG.42766	ID_1271	3	0	0.34	-1.08
MSTRG.42780	ID_1272	0	0	-2.05	-3.11
MSTRG.42791	ID_1273	3	0	1.81	-8.4
MSTRG.4280	ID_1274	0	0	-0.95	-2.23
MSTRG.43050	ID_1275	1	0	-1.52	-1.98
MSTRG.43109	ID_1276	3	0	-0.99	-4.05
MSTRG.43138	ID_1277	0	0	-2.29	-3.35
MSTRG.43150	ID_1278	0	0	-1.65	-2.35
MSTRG.43204	ID_1279	3	0	-0.2	-2.38
MSTRG.4329	ID_1280	2	0	-4.09	-1.92
MSTRG.43380	ID_1281	0	0	-3.29	-5.2
MSTRG.43477	ID_1282	3	0	0.36	-0.72
MSTRG.435	ID_1283	0	0	-1.32	-2.1
MSTRG.43549	ID_1284	6	0	1.48	1.84
MSTRG.43550	ID_1285	6	0	1.52	0.99
MSTRG.43583	ID_1286	0	0	-2.65	-4.26
MSTRG.43670	ID_1287	0	0	-1.26	-2.1
MSTRG.43698	ID_1288	0	0	-1.32	-2.38
MSTRG.43731	ID_1289	2	0	-3.83	-0.21
MSTRG.43740	ID_1290	3	0	0.65	-1.61
MSTRG.4376	ID_1291	6	0	1.53	1.85
MSTRG.43804	ID_1292	0	0	-1.31	-2.59
MSTRG.43818	ID_1293	0	0	-1.77	-3.49
MSTRG.43897	ID_1294	0	0	-1.91	-3.93
MSTRG.4391	ID_1295	1	0	-1.09	-0.97
MSTRG.4394	ID_1296	6	0	1.12	1.04
MSTRG.43977	ID_1297	0	0	-1.21	-2.24
MSTRG.43998	ID_1298	3	0	0.25	-1
MSTRG.4413	ID_1299	0	0	-1.36	-2.1
MSTRG.4414	ID_1300	6	0	1.06	1.04
MSTRG.44299	ID_1301	2	0	-1.08	-0.4
MSTRG.44347	ID_1302	3	0	-0.36	-1.65
MSTRG.44505	ID_1303	0	0	-4.11	-8.19
MSTRG.44506	ID_1304	3	0	0.11	-1.07
MSTRG.44512	ID_1305	3	0	-0.29	-1.48
MSTRG.44538	ID_1306	0	0	-0.54	-1.62
MSTRG.44543	ID_1307	6	0	2.45	1.96
MSTRG.44549	ID_1308	6	0	2.04	2.47
MSTRG.44667	ID_1309	1	0	-1.33	-1.19
MSTRG.44852	ID_1310	2	0	-8.24	1.76
MSTRG.44883	ID_1311	0	0	-1.5	-3.35
MSTRG.44913	ID_1312	1	0	-1.28	-0.87
MSTRG.4496	ID_1313	1	0	-2.54	-1.9
MSTRG.44994	ID_1314	1	0	-6	-7.01
MSTRG.44997	ID_1315	1	0	-7.05	-7.18
MSTRG.45065	ID_1316	6	0	1.22	1.04
MSTRG.45072	ID_1317	6	0	1.7	2.01
MSTRG.45083	ID_1318	3	0	-0.36	-2.36
MSTRG.45188	ID_1319	1	0	-1.81	-2.44
MSTRG.45195	ID_1320	3	0	0.62	-0.8
MSTRG.45215	ID_1321	6	0	1.99	0.99
MSTRG.45237	ID_1322	6	0	1.03	1.08
MSTRG.45249	ID_1323	3	0	-0.06	-1.33
MSTRG.45257	ID_1324	3	0	0.46	-3.64
MSTRG.45296	ID_1325	1	0	-1.11	-0.73
MSTRG.45312	ID_1326	7	0	0.9	2.76
MSTRG.45358	ID_1327	3	0	-0.22	-1.24
MSTRG.45445	ID_1328	6	0	1.13	1.08
MSTRG.45496	ID_1329	4	0	-0.32	0.84
MSTRG.4550	ID_1330	0	0	-1.07	-2.61
MSTRG.45504	ID_1331	1	0	-1.25	-1.33
MSTRG.45533	ID_1332	1	0	-2.25	-2.95
MSTRG.45754	ID_1333	0	0	-1.81	-3.8
MSTRG.45767	ID_1334	0	0	-1.15	-2.02
MSTRG.45768	ID_1335	1	0	-1.15	-0.99
MSTRG.45892	ID_1336	1	0	-1.8	-2.13
MSTRG.45937	ID_1337	1	0	-1.39	-1.54
MSTRG.46032	ID_1338	0	0	-0.93	-3.16
MSTRG.46059	ID_1339	0	0	-0.7	-1.72
MSTRG.46087	ID_1340	5	0	1.14	-0.21
MSTRG.46095	ID_1341	6	0	1.79	1.36
MSTRG.46169	ID_1342	7	0	1.48	2.32
MSTRG.46205	ID_1343	0	0	-1.8	-3.27
MSTRG.46291	ID_1344	2	0	-9.96	-0.5
MSTRG.4631	ID_1345	5	0	1.83	0.32
MSTRG.4633	ID_1346	0	0	-1.48	-2.55
MSTRG.4638	ID_1347	0	0	-1.38	-2.25
MSTRG.46425	ID_1348	4	0	-1.26	1.65
MSTRG.46818	ID_1349	5	0	4.31	2.09
MSTRG.46872	ID_1350	0	0	-2.22	-5.33
MSTRG.46948	ID_1351	0	0	-1.27	-3.61
MSTRG.46986	ID_1352	1	0	-2.42	-2.8
MSTRG.47058	ID_1353	1	0	-2.23	-2.82
MSTRG.47202	ID_1354	6	0	1.29	0.81
MSTRG.47215	ID_1355	1	0	-1.75	-1.93
MSTRG.47239	ID_1356	1	0	-2.49	-1.89
MSTRG.47410	ID_1357	6	0	1.06	1.17
MSTRG.4743	ID_1358	6	0	1.43	1.71
MSTRG.4757	ID_1359	6	0	1.82	1.15
MSTRG.47699	ID_1360	3	0	0.53	-0.77
MSTRG.47832	ID_1361	6	0	1.36	1.36
MSTRG.47881	ID_1362	0	0	-1.78	-3.76
MSTRG.4799	ID_1363	2	0	-3.07	-0.93
MSTRG.48	ID_1364	1	0	-2.98	-2.62
MSTRG.48063	ID_1365	3	0	-0.09	-2.55
MSTRG.4824	ID_1366	0	0	-1.38	-2.33
MSTRG.48281	ID_1367	6	0	1.25	1.34
MSTRG.48406	ID_1368	3	0	-0.1	-1.4
MSTRG.48409	ID_1369	3	0	0.22	-0.94
MSTRG.48465	ID_1370	2	0	-0.94	0.56
MSTRG.4847	ID_1371	0	0	-1.16	-1.99
MSTRG.48485	ID_1372	1	0	-6.48	-5.47
MSTRG.48512	ID_1373	0	0	-2.57	-3.62
MSTRG.48587	ID_1374	6	0	1.18	1.16
MSTRG.48637	ID_1375	3	0	2.49	-7.55
MSTRG.48639	ID_1376	6	0	1.69	1.95
MSTRG.48647	ID_1377	0	0	-1.36	-1.95
MSTRG.48682	ID_1378	6	0	1.68	1.28
MSTRG.48733	ID_1379	5	0	2.19	0.5
MSTRG.48772	ID_1380	6	0	1.05	0.97
MSTRG.48781	ID_1381	5	0	0.73	-0.27
MSTRG.48844	ID_1382	0	0	-3.35	-4.79
MSTRG.48847	ID_1383	6	0	2.84	3.01
MSTRG.48863	ID_1384	1	0	-1.23	-1.13
MSTRG.48866	ID_1385	6	0	1.03	1.1
MSTRG.48869	ID_1386	6	0	1.06	1.16
MSTRG.48876	ID_1387	2	0	-1.24	-0.17
MSTRG.48905	ID_1388	3	0	0.37	-1.52
MSTRG.48909	ID_1389	3	0	0.79	-0.85
MSTRG.48917	ID_1390	7	0	1.09	1.57
MSTRG.49024	ID_1391	3	0	-0.4	-1.9
MSTRG.49085	ID_1392	6	0	1.18	1.49
MSTRG.4911	ID_1393	0	0	-5.71	-8.52
MSTRG.49159	ID_1394	1	0	-1.45	-1.93
MSTRG.49203	ID_1395	6	0	1.88	2.29
MSTRG.49259	ID_1396	5	0	2.21	0.53
MSTRG.49280	ID_1397	4	0	0.36	1.5
MSTRG.49364	ID_1398	3	0	0.16	-3.28
MSTRG.49395	ID_1399	3	0	-0.05	-2.27
MSTRG.49470	ID_1400	1	0	-1.45	-1.29
MSTRG.49476	ID_1401	5	0	1.7	0.07
MSTRG.49497	ID_1402	6	0	1.21	1.3
MSTRG.49517	ID_1403	1	0	-1.21	-1.34
MSTRG.49540	ID_1404	2	0	-2.48	-0.76
MSTRG.49541	ID_1405	6	0	11.26	11.59
MSTRG.4975	ID_1406	0	0	-3.4	-5.09
MSTRG.49912	ID_1407	6	0	2.07	1.59
MSTRG.49958	ID_1408	6	0	2.24	1.54
MSTRG.49994	ID_1409	2	0	-3.5	1.75
MSTRG.50047	ID_1410	6	0	1.77	2.03
MSTRG.50088	ID_1411	7	0	1.81	2.98
MSTRG.50128	ID_1412	0	0	-2.82	-4.56
MSTRG.50129	ID_1413	0	0	-3.29	-4.73
MSTRG.50161	ID_1414	0	0	-1.17	-2.93
MSTRG.50182	ID_1415	4	0	-0.41	1.36
MSTRG.50194	ID_1416	0	0	-1.17	-2.58
MSTRG.50336	ID_1417	6	0	3.21	2.15
MSTRG.50339	ID_1418	1	0	-3.08	-2.48
MSTRG.50365	ID_1419	0	0	-1.14	-2.03
MSTRG.50373	ID_1420	0	0	-1.64	-4.37
MSTRG.50380	ID_1421	0	0	-1.48	-2.85
MSTRG.50384	ID_1422	0	0	-3.1	-5.71
MSTRG.50476	ID_1423	6	0	1.42	1.68
MSTRG.50524	ID_1424	5	0	1.23	-0.09
MSTRG.50546	ID_1425	1	0	-1.71	-1.08
MSTRG.50556	ID_1426	0	0	-0.93	-2.2
MSTRG.50557	ID_1427	1	0	-1.82	-1.55
MSTRG.50586	ID_1428	3	0	-0.09	-1.63
MSTRG.50622	ID_1429	3	0	0.21	-1.42
MSTRG.50638	ID_1430	0	0	-0.83	-2.34
MSTRG.50657	ID_1431	6	0	1.5	1.94
MSTRG.50660	ID_1432	3	0	-0.37	-1.57
MSTRG.50686	ID_1433	0	0	-1.18	-2.01
MSTRG.50711	ID_1434	6	0	10.28	8.56
MSTRG.50721	ID_1435	0	0	-1.07	-1.71
MSTRG.50748	ID_1436	3	0	0.14	-1.21
MSTRG.50811	ID_1437	6	0	1.54	1.67
MSTRG.50824	ID_1438	3	0	0.47	-0.87
MSTRG.510	ID_1439	0	0	-1.05	-2.05
MSTRG.51031	ID_1440	2	0	-0.72	0.51
MSTRG.51040	ID_1441	1	0	-3.03	-2.74
MSTRG.51041	ID_1442	1	0	-4.42	-5.29
MSTRG.51060	ID_1443	4	0	-0.56	1.65
MSTRG.51122	ID_1444	5	0	2.95	1.39
MSTRG.51168	ID_1445	6	0	1.12	1.04
MSTRG.51170	ID_1446	1	0	-1.29	-0.95
MSTRG.51191	ID_1447	1	0	-4.47	-2.91
MSTRG.51320	ID_1448	6	0	1.27	1.29
MSTRG.51354	ID_1449	7	0	0.85	2.75
MSTRG.51436	ID_1450	6	0	1.02	0.64
MSTRG.51462	ID_1451	6	0	1.22	1.39
MSTRG.51479	ID_1452	0	0	-1.39	-1.94
MSTRG.516	ID_1453	6	0	1.51	1.81
MSTRG.51628	ID_1454	0	0	-1.02	-1.91
MSTRG.51762	ID_1455	6	0	1.61	1.52
MSTRG.51771	ID_1456	0	0	-2.13	-3.72
MSTRG.51791	ID_1457	0	0	-0.59	-1.73
MSTRG.51860	ID_1458	0	0	-0.91	-3.13
MSTRG.51882	ID_1459	5	0	0.98	-0.48
MSTRG.51899	ID_1460	1	0	-2.64	-2.82
MSTRG.51915	ID_1461	6	0	1.62	2.06
MSTRG.51921	ID_1462	3	0	0.01	-1.29
MSTRG.51990	ID_1463	3	0	-0.56	-3.13
MSTRG.51995	ID_1464	6	0	9.27	10.3
MSTRG.52072	ID_1465	6	0	1.61	1.87
MSTRG.52142	ID_1466	6	0	1.35	1.24
MSTRG.52330	ID_1467	3	0	-0.39	-1.54
MSTRG.52382	ID_1468	1	0	-11.27	-11.27
MSTRG.52395	ID_1469	6	0	1.97	1
MSTRG.52399	ID_1470	3	0	0.21	-1.96
MSTRG.52416	ID_1471	0	0	-2.12	-2.92
MSTRG.52424	ID_1472	0	0	-1.31	-2.48
MSTRG.52441	ID_1473	5	0	1.97	-0.19
MSTRG.52466	ID_1474	3	0	0.03	-2.04
MSTRG.52467	ID_1475	3	0	-0.25	-1.77
MSTRG.52468	ID_1476	3	0	0.22	-1.27
MSTRG.52470	ID_1477	1	0	-3.58	-2.15
MSTRG.5252	ID_1478	1	0	-1.39	-1.46
MSTRG.52581	ID_1479	6	0	2.27	1.71
MSTRG.52587	ID_1480	6	0	1.11	1.08
MSTRG.52617	ID_1481	1	0	-1.93	-2.16
MSTRG.52633	ID_1482	0	0	-1.85	-3.68
MSTRG.5269	ID_1483	1	0	-1.72	-2.07
MSTRG.52743	ID_1484	7	0	1.15	1.71
MSTRG.52765	ID_1485	0	0	-0.69	-1.97
MSTRG.52816	ID_1486	6	0	1.28	1.44
MSTRG.52817	ID_1487	6	0	1.37	1.38
MSTRG.52969	ID_1488	3	0	-0.24	-1.69
MSTRG.52970	ID_1489	0	0	-0.58	-1.68
MSTRG.52986	ID_1490	6	0	1.02	1.15
MSTRG.53070	ID_1491	3	0	-0.28	-3.41
MSTRG.5311	ID_1492	0	0	-2.47	-3.82
MSTRG.53134	ID_1493	6	0	2.97	2.68
MSTRG.53178	ID_1494	1	0	-1.51	-1.31
MSTRG.53247	ID_1495	6	0	2.46	1.96
MSTRG.53248	ID_1496	7	0	1.5	2.07
MSTRG.53268	ID_1497	6	0	1.55	1.91
MSTRG.5331	ID_1498	6	0	3.21	3.45
MSTRG.534	ID_1499	0	0	-1.01	-1.96
MSTRG.53413	ID_1500	1	0	-3.6	-3.97
MSTRG.53414	ID_1501	1	0	-4.34	-2.81
MSTRG.53504	ID_1502	1	0	-4.4	-5.05
MSTRG.53512	ID_1503	5	0	1.32	0.32
MSTRG.53608	ID_1504	6	0	1.92	1.76
MSTRG.5364	ID_1505	7	0	1.51	3.4
MSTRG.53675	ID_1506	2	0	-1.57	-0.7
MSTRG.53709	ID_1507	7	0	0.7	2.44
MSTRG.53721	ID_1508	6	0	2.57	1.92
MSTRG.53748	ID_1509	0	0	-1.13	-1.96
MSTRG.53950	ID_1510	3	0	-0.48	-1.91
MSTRG.54138	ID_1511	1	0	-1.25	-1.54
MSTRG.5415	ID_1512	1	0	-1.43	-1.6
MSTRG.54190	ID_1513	0	0	-0.81	-1.87
MSTRG.54252	ID_1514	6	0	1.65	1.17
MSTRG.54273	ID_1515	1	0	-2.43	-2.79
MSTRG.54287	ID_1516	1	0	-3.83	-3.67
MSTRG.54290	ID_1517	3	0	0.13	-1.89
MSTRG.54301	ID_1518	1	0	-3.86	-4.93
MSTRG.54312	ID_1519	3	0	0.65	-2.49
MSTRG.54373	ID_1520	3	0	-0.05	-2.39
MSTRG.54393	ID_1521	5	0	1.85	0.05
MSTRG.54394	ID_1522	5	0	1.3	0.04
MSTRG.54487	ID_1523	6	0	1.08	0.74
MSTRG.54492	ID_1524	6	0	4.2	5.06
MSTRG.54513	ID_1525	6	0	3.93	3.76
MSTRG.54602	ID_1526	0	0	-1.57	-2.67
MSTRG.54622	ID_1527	3	0	-0.1	-1.17
MSTRG.54709	ID_1528	1	0	-1.72	-1.11
MSTRG.54843	ID_1529	7	0	1.27	1.8
MSTRG.54893	ID_1530	1	0	-1.19	-1.59
MSTRG.550	ID_1531	5	0	1.56	0.18
MSTRG.5503	ID_1532	2	0	-0.81	0.3
MSTRG.55050	ID_1533	0	0	-2.17	-4.3
MSTRG.55116	ID_1534	2	0	-9.02	-1.51
MSTRG.55156	ID_1535	4	0	-0.44	0.67
MSTRG.55202	ID_1536	4	0	-0.49	1.51
MSTRG.55348	ID_1537	3	0	0.01	-1.55
MSTRG.55369	ID_1538	7	0	2.5	3.99
MSTRG.55403	ID_1539	5	0	0.93	-0.51
MSTRG.55420	ID_1540	3	0	0.16	-0.95
MSTRG.55422	ID_1541	6	0	1.29	0.97
MSTRG.55482	ID_1542	6	0	9.81	11.02
MSTRG.5551	ID_1543	1	0	-2.32	-2.82
MSTRG.55554	ID_1544	4	0	-0.81	1.72
MSTRG.55581	ID_1545	0	0	-1.7	-2.37
MSTRG.55617	ID_1546	5	0	1.27	0.45
MSTRG.55622	ID_1547	5	0	1.17	0.53
MSTRG.55677	ID_1548	5	0	1.16	-0.97
MSTRG.55842	ID_1549	3	0	-0.07	-1.43
MSTRG.55867	ID_1550	7	0	1.35	1.9
MSTRG.55907	ID_1551	3	0	3.02	-7.57
MSTRG.55932	ID_1552	3	0	0.04	-0.98
MSTRG.55938	ID_1553	0	0	-1.46	-2.76
MSTRG.55954	ID_1554	3	0	-0.04	-1.17
MSTRG.55979	ID_1555	3	0	-0.27	-1.94
MSTRG.56094	ID_1556	6	0	1.03	1.17
MSTRG.56097	ID_1557	1	0	-2.2	-2.2
MSTRG.56226	ID_1558	3	0	-0.1	-1.18
MSTRG.56260	ID_1559	1	0	-5.1	-3.95
MSTRG.56546	ID_1560	0	0	-1.12	-1.98
MSTRG.56603	ID_1561	6	0	1.38	1.84
MSTRG.56606	ID_1562	6	0	2.95	2.6
MSTRG.56669	ID_1563	5	0	1.2	-0.08
MSTRG.56850	ID_1564	6	0	1.64	2.02
MSTRG.56851	ID_1565	6	0	1.44	1.82
MSTRG.56901	ID_1566	6	0	1.4	1.05
MSTRG.56933	ID_1567	6	0	1.71	1.82
MSTRG.57031	ID_1568	1	0	-3.34	-3.32
MSTRG.57058	ID_1569	7	0	1.12	1.54
MSTRG.57128	ID_1570	3	0	1.83	-6.91
MSTRG.57193	ID_1571	3	0	0.62	-0.78
MSTRG.57194	ID_1572	5	0	1.08	-0.63
MSTRG.57224	ID_1573	3	0	-0.25	-1.48
MSTRG.57308	ID_1574	1	0	-1.54	-2.09
MSTRG.57310	ID_1575	3	0	0	-1.89
MSTRG.57318	ID_1576	0	0	-1.39	-2.54
MSTRG.57337	ID_1577	3	0	0.07	-1.76
MSTRG.5738	ID_1578	1	0	-1.29	-1.19
MSTRG.57382	ID_1579	2	0	-0.79	0.25
MSTRG.57470	ID_1580	3	0	0.1	-2.1
MSTRG.57804	ID_1581	3	0	0.4	-1.16
MSTRG.57841	ID_1582	6	0	1.09	1.21
MSTRG.57902	ID_1583	1	0	-3.07	-1.83
MSTRG.57913	ID_1584	6	0	1.56	1.32
MSTRG.57918	ID_1585	6	0	1.52	1.65
MSTRG.57997	ID_1586	7	0	1.72	4.46
MSTRG.58027	ID_1587	0	0	-1.05	-1.65
MSTRG.5803	ID_1588	4	0	0.12	1.28
MSTRG.58139	ID_1589	6	0	1.64	2.03
MSTRG.58165	ID_1590	6	0	1.41	1.75
MSTRG.58196	ID_1591	1	0	-1.29	-1.26
MSTRG.58205	ID_1592	6	0	3.04	2.54
MSTRG.58223	ID_1593	3	0	-0.14	-2.5
MSTRG.58472	ID_1594	0	0	-1.1	-1.8
MSTRG.58616	ID_1595	4	0	-0.76	0.79
MSTRG.58658	ID_1596	6	0	1.61	1.63
MSTRG.58733	ID_1597	3	0	-0.09	-1.14
MSTRG.58736	ID_1598	0	0	-1.6	-2.83
MSTRG.58784	ID_1599	3	0	-0.21	-1.55
MSTRG.58833	ID_1600	1	0	-1.47	-1.44
MSTRG.58860	ID_1601	6	0	1.78	2.24
MSTRG.58870	ID_1602	0	0	-1.08	-1.91
MSTRG.58905	ID_1603	1	0	-3.46	-3.86
MSTRG.58967	ID_1604	0	0	-1.84	-4.1
MSTRG.58986	ID_1605	3	0	-0.27	-2.09
MSTRG.59063	ID_1606	3	0	-0.15	-1.42
MSTRG.59107	ID_1607	2	0	-2.37	0.77
MSTRG.59141	ID_1608	6	0	1.27	1.27
MSTRG.59185	ID_1609	4	0	0.3	1.41
MSTRG.59193	ID_1610	2	0	-4.81	-1.56
MSTRG.59232	ID_1611	5	0	1.53	-0.29
MSTRG.59347	ID_1612	5	0	1.48	-0.09
MSTRG.59469	ID_1613	2	0	-7.85	2.88
MSTRG.59510	ID_1614	6	0	3.33	3.05
MSTRG.59637	ID_1615	1	0	-2.57	-1.36
MSTRG.59662	ID_1616	6	0	1.93	1.38
MSTRG.59669	ID_1617	6	0	1.16	0.66
MSTRG.59701	ID_1618	6	0	1.61	2.11
MSTRG.59758	ID_1619	0	0	-3.01	-4.79
MSTRG.59759	ID_1620	0	0	-2.55	-3.57
MSTRG.59763	ID_1621	0	0	-3.4	-6.34
MSTRG.59798	ID_1622	0	0	-1.92	-3.57
MSTRG.59864	ID_1623	0	0	-1.15	-1.92
MSTRG.59865	ID_1624	6	0	1.08	1.09
MSTRG.59875	ID_1625	2	0	-1.47	0.85
MSTRG.59885	ID_1626	0	0	-0.52	-1.8
MSTRG.59915	ID_1627	3	0	-0.25	-1.56
MSTRG.59924	ID_1628	3	0	0.04	-1.1
MSTRG.60049	ID_1629	0	0	-1.34	-2.1
MSTRG.60058	ID_1630	6	0	1.15	1.16
MSTRG.6008	ID_1631	6	0	2.66	3.17
MSTRG.6018	ID_1632	7	0	1.11	1.69
MSTRG.60200	ID_1633	6	0	1.26	1.3
MSTRG.60201	ID_1634	6	0	1.5	1.28
MSTRG.60283	ID_1635	0	0	-0.76	-2.66
MSTRG.60300	ID_1636	6	0	1.65	1.93
MSTRG.60333	ID_1637	5	0	1.7	-0.03
MSTRG.60339	ID_1638	1	0	-1.63	-1.96
MSTRG.60364	ID_1639	1	0	-2.05	-2.12
MSTRG.60365	ID_1640	3	0	0.23	-0.91
MSTRG.60387	ID_1641	6	0	2.54	1.51
MSTRG.60478	ID_1642	1	0	-1.43	-1.6
MSTRG.6050	ID_1643	3	0	-0.57	-2.43
MSTRG.60515	ID_1644	3	0	-0.59	-2.39
MSTRG.60640	ID_1645	1	0	-1.98	-2.58
MSTRG.60664	ID_1646	3	0	0.23	-0.89
MSTRG.60688	ID_1647	1	0	-1.44	-1.82
MSTRG.60748	ID_1648	6	0	2.13	1.7
MSTRG.60769	ID_1649	5	0	1.2	-1.08
MSTRG.60783	ID_1650	6	0	1.57	1.48
MSTRG.60808	ID_1651	1	0	-2.43	-1.6
MSTRG.60875	ID_1652	0	0	-1.27	-3.06
MSTRG.60894	ID_1653	6	0	1.65	1.77
MSTRG.61041	ID_1654	4	0	0.03	2.54
MSTRG.61070	ID_1655	7	0	0.79	1.8
MSTRG.61157	ID_1656	1	0	-3.47	-4.63
MSTRG.61167	ID_1657	1	0	-1.81	-2.05
MSTRG.61175	ID_1658	3	0	2.28	-2.46
MSTRG.61224	ID_1659	6	0	2.24	1.23
MSTRG.61243	ID_1660	6	0	1.44	1.12
MSTRG.61337	ID_1661	5	0	1.12	0.03
MSTRG.61494	ID_1662	6	0	1.57	1.5
MSTRG.61676	ID_1663	7	0	0.64	2.25
MSTRG.61854	ID_1664	5	0	0.64	-0.55
MSTRG.6191	ID_1665	2	0	-4.48	-1.76
MSTRG.61974	ID_1666	7	0	1.2	2.68
MSTRG.62085	ID_1667	6	0	1.37	1.16
MSTRG.62096	ID_1668	5	0	1.49	-0.8
MSTRG.62200	ID_1669	6	0	2.17	2.62
MSTRG.62412	ID_1670	5	0	1.25	-0.68
MSTRG.62509	ID_1671	1	0	-2.81	-3.13
MSTRG.62570	ID_1672	3	0	0	-1.13
MSTRG.62634	ID_1673	1	0	-1.16	-1.58
MSTRG.62636	ID_1674	1	0	-1.51	-2.01
MSTRG.62735	ID_1675	7	0	1.11	1.73
MSTRG.62754	ID_1676	1	0	-1.41	-1.9
MSTRG.62833	ID_1677	6	0	1.05	1.23
MSTRG.62857	ID_1678	0	0	-1.82	-3.87
MSTRG.62875	ID_1679	6	0	1.28	0.96
MSTRG.62959	ID_1680	1	0	-2.24	-1.76
MSTRG.62976	ID_1681	1	0	-2.96	-2.08
MSTRG.63017	ID_1682	0	0	-1.24	-1.69
MSTRG.63038	ID_1683	0	0	-0.75	-1.85
MSTRG.6311	ID_1684	0	0	-0.8	-2.56
MSTRG.63142	ID_1685	6	0	1.84	1.31
MSTRG.63202	ID_1686	6	0	1.65	2.18
MSTRG.63222	ID_1687	0	0	-1.98	-2.99
MSTRG.63256	ID_1688	2	0	-2.75	-1.02
MSTRG.63291	ID_1689	1	0	-1.25	-1.63
MSTRG.63319	ID_1690	1	0	-1.78	-2.39
MSTRG.63331	ID_1691	6	0	3.55	4.78
MSTRG.63372	ID_1692	1	0	-1.93	-1.67
MSTRG.63393	ID_1693	6	0	2.02	1.98
MSTRG.63444	ID_1694	1	0	-2.66	-2.83
MSTRG.63484	ID_1695	1	0	-1.37	-1.22
MSTRG.63591	ID_1696	4	0	0.4	1.49
MSTRG.63596	ID_1697	1	0	-1.07	-0.57
MSTRG.63610	ID_1698	1	0	-1.62	-0.91
MSTRG.63611	ID_1699	1	0	-1.2	-0.68
MSTRG.63656	ID_1700	3	0	0.39	-1.48
MSTRG.63705	ID_1701	2	0	-2.22	-0.29
MSTRG.63805	ID_1702	6	0	1.22	1.01
MSTRG.63872	ID_1703	5	0	0.79	-0.44
MSTRG.63986	ID_1704	6	0	1.46	1.16
MSTRG.64042	ID_1705	0	0	-1.25	-2.09
MSTRG.64043	ID_1706	3	0	0.28	-1.75
MSTRG.64093	ID_1707	3	0	0.48	-0.86
MSTRG.6410	ID_1708	6	0	1.2	1.13
MSTRG.64156	ID_1709	5	0	0.62	-0.59
MSTRG.64162	ID_1710	0	0	-0.88	-2.58
MSTRG.64175	ID_1711	6	0	1.24	1.58
MSTRG.64212	ID_1712	5	0	0.94	-0.45
MSTRG.64290	ID_1713	6	0	1.73	2.07
MSTRG.6437	ID_1714	3	0	-2.02	-11.11
MSTRG.64427	ID_1715	0	0	-1.17	-1.92
MSTRG.6445	ID_1716	6	0	3.11	3.13
MSTRG.64450	ID_1717	6	0	1.34	1.15
MSTRG.64537	ID_1718	6	0	1	1.21
MSTRG.64582	ID_1719	3	0	-0.65	-3.18
MSTRG.64583	ID_1720	3	0	-0.68	-3.15
MSTRG.64584	ID_1721	3	0	-0.54	-3.19
MSTRG.64620	ID_1722	0	0	-1.7	-2.6
MSTRG.64747	ID_1723	6	0	1.49	1.4
MSTRG.64748	ID_1724	6	0	1.06	1.28
MSTRG.64806	ID_1725	6	0	1.72	1.05
MSTRG.64878	ID_1726	0	0	-1.47	-2.84
MSTRG.64913	ID_1727	5	0	1.25	0.42
MSTRG.64915	ID_1728	6	0	9.58	10.34
MSTRG.64983	ID_1729	5	0	1.18	0.15
MSTRG.65001	ID_1730	1	0	-3.56	-3.83
MSTRG.65031	ID_1731	1	0	-1.21	-1.39
MSTRG.65053	ID_1732	0	0	-3.2	-4.95
MSTRG.65103	ID_1733	3	0	-0.28	-1.6
MSTRG.65104	ID_1734	1	0	-1.74	-2
MSTRG.65112	ID_1735	2	0	-1.01	-0.09
MSTRG.65249	ID_1736	5	0	3.07	0.35
MSTRG.65478	ID_1737	7	0	1.08	1.63
MSTRG.65508	ID_1738	6	0	4.36	3.12
MSTRG.65590	ID_1739	0	0	-2.16	-3.39
MSTRG.65614	ID_1740	6	0	2.06	1.71
MSTRG.65631	ID_1741	1	0	-1.05	-0.66
MSTRG.6566	ID_1742	4	0	-0.46	1.46
MSTRG.65680	ID_1743	1	0	-1.94	-1.72
MSTRG.65687	ID_1744	4	0	-0.38	1.57
MSTRG.65712	ID_1745	1	0	-4.35	-3.4
MSTRG.65713	ID_1746	1	0	-5.15	-4.03
MSTRG.65762	ID_1747	6	0	1.72	1.22
MSTRG.65770	ID_1748	6	0	1.04	1.15
MSTRG.65771	ID_1749	5	0	0.73	-0.64
MSTRG.65865	ID_1750	6	0	1.86	1.87
MSTRG.66029	ID_1751	2	0	-8.44	-3.68
MSTRG.66032	ID_1752	0	0	-2.78	-4.56
MSTRG.66057	ID_1753	1	0	-1.35	-1.37
MSTRG.66095	ID_1754	6	0	1.32	1.15
MSTRG.66127	ID_1755	0	0	-1.09	-2.02
MSTRG.66137	ID_1756	0	0	-1.13	-1.62
MSTRG.66142	ID_1757	1	0	-1.49	-1.72
MSTRG.66143	ID_1758	0	0	-1.51	-2.07
MSTRG.66146	ID_1759	6	0	3.44	2.81
MSTRG.66186	ID_1760	4	0	-0.91	1.23
MSTRG.66193	ID_1761	0	0	-4.64	-10.28
MSTRG.66234	ID_1762	0	0	-0.7	-1.82
MSTRG.66334	ID_1763	0	0	-1.01	-2
MSTRG.66356	ID_1764	3	0	0.13	-0.97
MSTRG.66362	ID_1765	3	0	-0.12	-1.42
MSTRG.66374	ID_1766	6	0	1.5	1.43
MSTRG.66414	ID_1767	1	0	-7.26	-3.94
MSTRG.66425	ID_1768	5	0	0.98	-0.64
MSTRG.66474	ID_1769	6	0	7.55	7.47
MSTRG.66476	ID_1770	1	0	-1.06	-1.1
MSTRG.66490	ID_1771	1	0	-2.51	-2.18
MSTRG.66508	ID_1772	3	0	0.63	-2.6
MSTRG.66529	ID_1773	6	0	1.11	0.78
MSTRG.66545	ID_1774	6	0	1.42	1.55
MSTRG.66552	ID_1775	6	0	3.78	2.23
MSTRG.66675	ID_1776	1	0	-1.83	-1.42
MSTRG.66761	ID_1777	2	0	-1.4	0.57
MSTRG.66780	ID_1778	6	0	2.16	2.51
MSTRG.66810	ID_1779	1	0	-1.36	-1.14
MSTRG.66864	ID_1780	5	0	0.99	-0.36
MSTRG.6690	ID_1781	4	0	0.18	1.7
MSTRG.66921	ID_1782	1	0	-1.75	-2.28
MSTRG.66933	ID_1783	1	0	-1.45	-1
MSTRG.66958	ID_1784	7	0	2.98	4.08
MSTRG.66983	ID_1785	3	0	0.68	-0.7
MSTRG.66997	ID_1786	6	0	1.93	2.08
MSTRG.66998	ID_1787	0	0	-1.34	-3.17
MSTRG.67057	ID_1788	2	0	-1.24	-0.55
MSTRG.67128	ID_1789	0	0	-2.86	-4.19
MSTRG.67140	ID_1790	7	0	2.02	2.82
MSTRG.67155	ID_1791	1	0	-1.82	-1.53
MSTRG.67189	ID_1792	1	0	-1.57	-1.95
MSTRG.67208	ID_1793	0	0	-0.67	-2.34
MSTRG.67218	ID_1794	3	0	-0.45	-2.29
MSTRG.67253	ID_1795	5	0	3.97	1.1
MSTRG.67257	ID_1796	6	0	1.26	1.56
MSTRG.67347	ID_1797	2	0	-9.37	0.5
MSTRG.67351	ID_1798	0	0	-0.79	-2.06
MSTRG.67490	ID_1799	3	0	0.21	-1.17
MSTRG.67491	ID_1800	3	0	-0.16	-1.85
MSTRG.67496	ID_1801	3	0	0.36	-1.41
MSTRG.6750	ID_1802	3	0	0.19	-1.01
MSTRG.67527	ID_1803	1	0	-2.38	-2.14
MSTRG.67553	ID_1804	3	0	0.02	-1.9
MSTRG.67562	ID_1805	0	0	-3.83	-10.27
MSTRG.67605	ID_1806	1	0	-5.47	-5.99
MSTRG.67668	ID_1807	6	0	1.34	1.62
MSTRG.67684	ID_1808	1	0	-1.99	-2.34
MSTRG.67688	ID_1809	0	0	-0.98	-2.41
MSTRG.67743	ID_1810	3	0	0.34	-1.07
MSTRG.6775	ID_1811	1	0	-1.89	-1.76
MSTRG.67755	ID_1812	6	0	1.23	1.25
MSTRG.67772	ID_1813	6	0	1.13	1.3
MSTRG.67782	ID_1814	6	0	1.4	1.35
MSTRG.678	ID_1815	6	0	1.01	1.04
MSTRG.67807	ID_1816	1	0	-1.22	-1.62
MSTRG.67809	ID_1817	0	0	-1.26	-1.73
MSTRG.67898	ID_1818	6	0	1.13	1.39
MSTRG.67900	ID_1819	3	0	0.49	-1.84
MSTRG.67935	ID_1820	1	0	-3.62	-3.77
MSTRG.68047	ID_1821	6	0	1.8	1.85
MSTRG.68065	ID_1822	0	0	-1.14	-2.24
MSTRG.68315	ID_1823	1	0	-1.37	-1.28
MSTRG.68326	ID_1824	3	0	-0.8	-10.19
MSTRG.68436	ID_1825	3	0	0.4	-1.33
MSTRG.6845	ID_1826	6	0	1.69	1.16
MSTRG.68593	ID_1827	0	0	-1.4	-2.73
MSTRG.68594	ID_1828	0	0	-1.31	-2.88
MSTRG.68612	ID_1829	4	0	-0.3	0.71
MSTRG.68697	ID_1830	1	0	-2.1	-1.8
MSTRG.68698	ID_1831	1	0	-1.66	-1.25
MSTRG.687	ID_1832	1	0	-1.02	-1.09
MSTRG.68704	ID_1833	0	0	-1.62	-2.25
MSTRG.68739	ID_1834	1	0	-3.09	-3.25
MSTRG.68760	ID_1835	1	0	-1.06	-1.38
MSTRG.68877	ID_1836	2	0	-3.54	-1.38
MSTRG.68878	ID_1837	2	0	-3.74	-1.28
MSTRG.68983	ID_1838	6	0	1.23	1.24
MSTRG.6900	ID_1839	1	0	-1.47	-1.88
MSTRG.69002	ID_1840	6	0	1.67	1.84
MSTRG.69013	ID_1841	0	0	-1.7	-2.68
MSTRG.69082	ID_1842	3	0	0.13	-2.47
MSTRG.69121	ID_1843	1	0	-10.26	-10.26
MSTRG.69123	ID_1844	6	0	1.96	2.52
MSTRG.69129	ID_1845	6	0	1.15	1.33
MSTRG.69133	ID_1846	3	0	0.11	-9.1
MSTRG.69297	ID_1847	2	0	-9.68	-0.7
MSTRG.69299	ID_1848	6	0	1.18	0.62
MSTRG.69313	ID_1849	2	0	-4.14	-2.04
MSTRG.69316	ID_1850	0	0	-0.46	-1.55
MSTRG.69352	ID_1851	1	0	-2.31	-2.51
MSTRG.69370	ID_1852	2	0	-1.32	0.59
MSTRG.69390	ID_1853	6	0	1.02	1.36
MSTRG.69497	ID_1854	3	0	1.74	-9.17
MSTRG.69525	ID_1855	0	0	-0.86	-2.35
MSTRG.69528	ID_1856	6	0	2.05	1.79
MSTRG.69564	ID_1857	0	0	-0.45	-1.58
MSTRG.69584	ID_1858	2	0	-8.29	-1.69
MSTRG.69595	ID_1859	6	0	1.47	1.21
MSTRG.69712	ID_1860	4	0	0.24	1.53
MSTRG.69713	ID_1861	4	0	-0.41	1.26
MSTRG.69724	ID_1862	3	0	0.05	-1.13
MSTRG.69756	ID_1863	6	0	1.09	1.2
MSTRG.69757	ID_1864	6	0	1.1	1.29
MSTRG.69791	ID_1865	1	0	-1.22	-1.64
MSTRG.69792	ID_1866	0	0	-1.18	-1.83
MSTRG.69793	ID_1867	1	0	-1.76	-1.34
MSTRG.69820	ID_1868	4	0	-0.46	0.79
MSTRG.69830	ID_1869	6	0	2.08	1.39
MSTRG.69835	ID_1870	6	0	3.36	2.71
MSTRG.69858	ID_1871	6	0	1.34	1.35
MSTRG.69949	ID_1872	2	0	-9.61	-4.19
MSTRG.70017	ID_1873	6	0	3.53	3.26
MSTRG.70036	ID_1874	6	0	1.74	1.61
MSTRG.7006	ID_1875	1	0	-1.16	-1.17
MSTRG.70060	ID_1876	7	0	0.85	1.98
MSTRG.70067	ID_1877	1	0	-2.99	-2.21
MSTRG.70080	ID_1878	1	0	-1.06	-1.13
MSTRG.70088	ID_1879	5	0	1.08	-0.42
MSTRG.70093	ID_1880	0	0	-1.69	-2.62
MSTRG.70255	ID_1881	6	0	1.66	1.44
MSTRG.7028	ID_1882	0	0	-2.07	-3.74
MSTRG.70369	ID_1883	1	0	-2.17	-2.31
MSTRG.70442	ID_1884	4	0	0.14	1.66
MSTRG.70541	ID_1885	3	0	-0.31	-2.94
MSTRG.70542	ID_1886	3	0	-0.23	-3.04
MSTRG.7058	ID_1887	4	0	0.17	1.17
MSTRG.70634	ID_1888	1	0	-1.74	-2.03
MSTRG.7073	ID_1889	3	0	-0.44	-2.45
MSTRG.70784	ID_1890	2	0	-4.39	-2.16
MSTRG.70814	ID_1891	6	0	1.16	1.39
MSTRG.70815	ID_1892	6	0	1.39	1.66
MSTRG.70835	ID_1893	6	0	1.37	1.32
MSTRG.7088	ID_1894	0	0	-1.19	-2.39
MSTRG.70954	ID_1895	1	0	-1.43	-1.92
MSTRG.70958	ID_1896	3	0	0.58	-1.67
MSTRG.70974	ID_1897	0	0	-1.53	-2.26
MSTRG.70980	ID_1898	6	0	1.8	1.27
MSTRG.71061	ID_1899	1	0	-1.04	-0.99
MSTRG.71153	ID_1900	3	0	1.63	-8.26
MSTRG.71184	ID_1901	0	0	-0.96	-2.12
MSTRG.71186	ID_1902	6	0	1.99	1.12
MSTRG.7125	ID_1903	0	0	-1.09	-1.82
MSTRG.71347	ID_1904	1	0	-1.83	-2.14
MSTRG.71395	ID_1905	6	0	1.14	1.31
MSTRG.71429	ID_1906	7	0	1.49	3.31
MSTRG.71470	ID_1907	0	0	-1.83	-2.62
MSTRG.71475	ID_1908	3	0	0.52	-0.68
MSTRG.7150	ID_1909	1	0	-1.38	-1.48
MSTRG.71586	ID_1910	4	0	-0.56	0.65
MSTRG.71601	ID_1911	0	0	-1.13	-2.39
MSTRG.71605	ID_1912	0	0	-1.01	-1.51
MSTRG.71721	ID_1913	6	0	1.92	1.58
MSTRG.71814	ID_1914	0	0	-0.87	-2
MSTRG.71815	ID_1915	0	0	-0.89	-1.92
MSTRG.71816	ID_1916	0	0	-0.91	-2.07
MSTRG.71931	ID_1917	1	0	-2.94	-3.15
MSTRG.71960	ID_1918	0	0	-1.36	-2.01
MSTRG.71961	ID_1919	0	0	-1.29	-2.33
MSTRG.720	ID_1920	0	0	-2.14	-3.89
MSTRG.72058	ID_1921	3	0	0.04	-2.76
MSTRG.72121	ID_1922	1	0	-2.28	-2.49
MSTRG.72213	ID_1923	6	0	2.17	2.43
MSTRG.72242	ID_1924	1	0	-1.55	-0.9
MSTRG.72274	ID_1925	3	0	-0.03	-3.2
MSTRG.72275	ID_1926	3	0	-0.59	-2.75
MSTRG.72319	ID_1927	1	0	-1.19	-0.9
MSTRG.72380	ID_1928	6	0	3.35	3
MSTRG.72386	ID_1929	3	0	0.27	-1.5
MSTRG.72529	ID_1930	0	0	-0.68	-2.31
MSTRG.72530	ID_1931	0	0	-0.75	-2.34
MSTRG.72542	ID_1932	6	0	1.18	1.37
MSTRG.72552	ID_1933	6	0	1.44	1.87
MSTRG.72573	ID_1934	6	0	2.42	2.34
MSTRG.7261	ID_1935	6	0	1.68	1.68
MSTRG.72642	ID_1936	0	0	-0.84	-2.08
MSTRG.7266	ID_1937	6	0	2.06	2
MSTRG.7267	ID_1938	6	0	1.45	1.54
MSTRG.72708	ID_1939	6	0	1.07	1.29
MSTRG.72709	ID_1940	6	0	1.52	1.65
MSTRG.72771	ID_1941	3	0	0.39	-0.77
MSTRG.72879	ID_1942	6	0	1.36	1.16
MSTRG.72919	ID_1943	6	0	1.59	1.41
MSTRG.73008	ID_1944	0	0	-1.39	-2.02
MSTRG.73099	ID_1945	3	0	-0.41	-4.87
MSTRG.7313	ID_1946	6	0	1.37	1.28
MSTRG.73157	ID_1947	1	0	-2.78	-2.09
MSTRG.73283	ID_1948	1	0	-1.79	-1.51
MSTRG.73352	ID_1949	6	0	1.34	1.4
MSTRG.73380	ID_1950	5	0	1.57	0.26
MSTRG.73422	ID_1951	6	0	2.39	1.32
MSTRG.73426	ID_1952	6	0	3	3.4
MSTRG.73439	ID_1953	6	0	3.52	2.38
MSTRG.7346	ID_1954	0	0	-2.9	-5.02
MSTRG.73484	ID_1955	1	0	-3.32	-3.67
MSTRG.73491	ID_1956	7	0	1.14	1.57
MSTRG.73523	ID_1957	3	0	-0.09	-3.16
MSTRG.73538	ID_1958	7	0	1.82	2.64
MSTRG.73558	ID_1959	3	0	-0.15	-1.41
MSTRG.73582	ID_1960	0	0	-1.39	-1.97
MSTRG.73587	ID_1961	6	0	1.31	1.05
MSTRG.73595	ID_1962	0	0	-1.35	-1.9
MSTRG.73615	ID_1963	1	0	-1.38	-1.2
MSTRG.73640	ID_1964	5	0	1.1	0.03
MSTRG.73669	ID_1965	5	0	0.84	-0.69
MSTRG.73731	ID_1966	0	0	-1.22	-2.54
MSTRG.73781	ID_1967	3	0	1.29	-4.14
MSTRG.73788	ID_1968	0	0	-1.17	-1.88
MSTRG.73874	ID_1969	5	0	1.32	0.2
MSTRG.73931	ID_1970	7	0	0.47	1.49
MSTRG.7398	ID_1971	6	0	2.84	2.69
MSTRG.73981	ID_1972	1	0	-1.02	-1.19
MSTRG.74027	ID_1973	6	0	1.42	1.62
MSTRG.74081	ID_1974	0	0	-1.19	-2.15
MSTRG.74111	ID_1975	4	0	0.17	1.83
MSTRG.74176	ID_1976	3	0	0.76	-1.41
MSTRG.74183	ID_1977	6	0	1.53	1.18
MSTRG.74301	ID_1978	3	0	0.08	-1.78
MSTRG.74321	ID_1979	1	0	-1.04	-0.97
MSTRG.74360	ID_1980	3	0	0.65	-1.65
MSTRG.7439	ID_1981	7	0	0.75	1.85
MSTRG.7440	ID_1982	7	0	0.91	2.48
MSTRG.74574	ID_1983	6	0	4.06	3.19
MSTRG.74587	ID_1984	6	0	3.85	3.79
MSTRG.74663	ID_1985	1	0	-1.74	-2.29
MSTRG.74735	ID_1986	6	0	2.63	2.76
MSTRG.74904	ID_1987	1	0	-1.94	-1.7
MSTRG.74940	ID_1988	1	0	-1.83	-1.43
MSTRG.75010	ID_1989	6	0	1.52	1.71
MSTRG.75089	ID_1990	0	0	-1.23	-2.44
MSTRG.75116	ID_1991	6	0	4.52	4.42
MSTRG.7515	ID_1992	3	0	-0.22	-2.34
MSTRG.7521	ID_1993	0	0	-0.56	-1.68
MSTRG.7522	ID_1994	3	0	0.61	-1.01
MSTRG.75249	ID_1995	3	0	-0.48	-2.69
MSTRG.75266	ID_1996	3	0	0.5	-0.71
MSTRG.753	ID_1997	3	0	0.04	-1.71
[truncated: 6,462 more rows]

## Sheet: Table S4
Table S4. Trend profiles of treatment samples from cultivar F172 across mild, moderate, and severe drought time points.
gene_id	SPOT	Profile	F172-BCK	F172-CCK	F172-DCK
MSTRG.100421	ID_0	6	0	10.05	6.07
MSTRG.100470	ID_1	4	0	0.35	1.64
MSTRG.101240	ID_2	4	0	0.42	2.19
MSTRG.101798	ID_3	4	0	-0.48	1.52
MSTRG.101959	ID_4	1	0	-2.72	-2.65
MSTRG.10239	ID_5	4	0	0.14	2.35
MSTRG.102538	ID_6	4	0	0.08	2.35
MSTRG.102605	ID_7	4	0	-1.05	2.37
MSTRG.102607	ID_8	3	0	-0.25	-1.62
MSTRG.102703	ID_9	3	0	0.29	-1.97
MSTRG.102769	ID_10	4	0	0	11
MSTRG.102932	ID_11	2	0	-8.4	-1.95
MSTRG.103072	ID_12	4	0	0.2	2.72
MSTRG.103369	ID_13	3	0	0.47	-0.74
MSTRG.103425	ID_14	3	0	0.17	-1.6
MSTRG.103515	ID_15	3	0	0.12	-1.66
MSTRG.103695	ID_16	1	0	-1.07	-1.15
MSTRG.104326	ID_17	3	0	-0.08	-2.43
MSTRG.104563	ID_18	2	0	-8.67	1.72
MSTRG.104568	ID_19	2	0	-5.73	3.95
MSTRG.104869	ID_20	4	0	0.51	3.41
MSTRG.105272	ID_21	3	0	1.14	-1.37
MSTRG.105325	ID_22	4	0	-0.17	3.21
MSTRG.10538	ID_23	4	0	-0.43	2.6
MSTRG.105420	ID_24	1	0	-2.35	-1.39
MSTRG.105429	ID_25	4	0	0.44	2.54
MSTRG.10570	ID_26	1	0	-10.82	-6.5
MSTRG.105870	ID_27	3	0	-0.32	-1.69
MSTRG.105976	ID_28	6	0	2.4	1.31
MSTRG.106	ID_29	4	0	0.51	3.88
MSTRG.106115	ID_30	3	0	-0.72	-4.09
MSTRG.106712	ID_31	6	0	10.1	8.49
MSTRG.106733	ID_32	4	0	0	10.36
MSTRG.106794	ID_33	1	0	-10.34	-10.34
MSTRG.107502	ID_34	4	0	-2	4.04
MSTRG.10800	ID_35	4	0	0.71	3.25
MSTRG.108023	ID_36	5	0	0.79	-0.51
MSTRG.108098	ID_37	5	0	2.03	0.89
MSTRG.108215	ID_38	1	0	-1.95	-1.14
MSTRG.108333	ID_39	4	0	0.83	3.11
MSTRG.108839	ID_40	6	0	1.25	0.98
MSTRG.108873	ID_41	1	0	-1.31	-0.99
MSTRG.108894	ID_42	2	0	-9.28	-2.08
MSTRG.109105	ID_43	4	0	-1.75	2.44
MSTRG.109197	ID_44	3	0	0.23	-4.44
MSTRG.109589	ID_45	4	0	0.05	4.22
MSTRG.109643	ID_46	6	0	1.03	0.57
MSTRG.110112	ID_47	4	0	2.81	13.82
MSTRG.110408	ID_48	2	0	-1.74	-0.21
MSTRG.110587	ID_49	4	0	0.41	4.62
MSTRG.110603	ID_50	4	0	0.4	3.63
MSTRG.110676	ID_51	4	0	-2.23	3.5
MSTRG.111033	ID_52	1	0	-1.42	-1.03
MSTRG.11132	ID_53	4	0	-0.07	2.19
MSTRG.111763	ID_54	5	0	2.02	0.6
MSTRG.111955	ID_55	7	0	0.84	2.5
MSTRG.112	ID_56	4	0	-0.11	2.77
MSTRG.112044	ID_57	0	0	-0.95	-2.67
MSTRG.112160	ID_58	4	0	0.02	2.52
MSTRG.112265	ID_59	3	0	0.35	-0.7
MSTRG.11269	ID_60	4	0	0.13	3.46
MSTRG.112693	ID_61	4	0	0.14	1.79
MSTRG.113018	ID_62	3	0	0.42	-1.23
MSTRG.113474	ID_63	6	0	1.29	0.8
MSTRG.113569	ID_64	1	0	-2.62	-3.25
MSTRG.113599	ID_65	4	0	-0.4	1.65
MSTRG.113650	ID_66	4	0	0	11.91
MSTRG.113881	ID_67	4	0	0.37	4.39
MSTRG.113884	ID_68	4	0	0.48	4.41
MSTRG.113891	ID_69	4	0	-0.82	4.91
MSTRG.114337	ID_70	5	0	5.9	0.8
MSTRG.114513	ID_71	5	0	1.54	0.7
MSTRG.114530	ID_72	6	0	1.08	0.79
MSTRG.114564	ID_73	4	0	0	9.2
MSTRG.114640	ID_74	2	0	-1.14	0.56
MSTRG.114641	ID_75	4	0	0.1	1.62
MSTRG.114769	ID_76	4	0	-0.69	2.98
MSTRG.114841	ID_77	6	0	1.19	1.04
MSTRG.115081	ID_78	1	0	-2.42	-2.18
MSTRG.115149	ID_79	6	0	2.12	1.23
MSTRG.115279	ID_80	1	0	-1.85	-1.57
MSTRG.115562	ID_81	4	0	-0.28	3.75
MSTRG.115974	ID_82	6	0	1.65	1.29
MSTRG.116116	ID_83	0	0	-1.02	-2.58
MSTRG.116256	ID_84	6	0	1.02	0.99
MSTRG.116479	ID_85	6	0	1.53	1.64
MSTRG.116503	ID_86	5	0	1.22	-0.57
MSTRG.116785	ID_87	3	0	-0.59	-9.68
MSTRG.116818	ID_88	6	0	10.18	11.19
MSTRG.116934	ID_89	7	0	1.55	3.31
MSTRG.117117	ID_90	4	0	-0.35	1.6
MSTRG.11727	ID_91	6	0	1.48	1.23
MSTRG.117654	ID_92	4	0	-0.67	5.76
MSTRG.117745	ID_93	4	0	-0.14	3.85
MSTRG.117747	ID_94	4	0	-0.59	3.99
MSTRG.11808	ID_95	2	0	-1.01	-0.36
MSTRG.118152	ID_96	4	0	-0.51	2.51
MSTRG.118187	ID_97	4	0	0.15	1.65
MSTRG.118188	ID_98	4	0	-0.42	2.19
MSTRG.118755	ID_99	0	0	-1.21	-2.96
MSTRG.119029	ID_100	5	0	1.17	0.15
MSTRG.119421	ID_101	0	0	-1.15	-4
MSTRG.119431	ID_102	4	0	-0.17	4.55
MSTRG.119442	ID_103	0	0	-1.01	-3.7
MSTRG.119500	ID_104	2	0	-6.54	3.95
MSTRG.119626	ID_105	1	0	-1.01	-0.88
MSTRG.11966	ID_106	3	0	-0.4	-4.03
MSTRG.119708	ID_107	4	0	0.11	1.25
MSTRG.119830	ID_108	4	0	0.37	5.15
MSTRG.119949	ID_109	4	0	-1.2	2.6
MSTRG.120022	ID_110	4	0	-4.52	5.06
MSTRG.120142	ID_111	7	0	2.44	7.68
MSTRG.120439	ID_112	4	0	-0.31	0.95
MSTRG.120779	ID_113	4	0	-0.08	4.24
MSTRG.120783	ID_114	1	0	-1.46	-0.96
MSTRG.120884	ID_115	4	0	-0.83	4.79
MSTRG.120887	ID_116	3	0	-0.03	-2.07
MSTRG.12089	ID_117	4	0	-0.4	1.9
MSTRG.121018	ID_118	4	0	-0.28	1.76
MSTRG.121247	ID_119	4	0	-0.4	2.29
MSTRG.121256	ID_120	4	0	-0.05	1.58
MSTRG.121257	ID_121	4	0	-0.7	2.92
MSTRG.121262	ID_122	4	0	-0.14	2.24
MSTRG.121263	ID_123	7	0	5.43	11.33
MSTRG.121488	ID_124	7	0	3.7	9.92
MSTRG.121529	ID_125	1	0	-2.39	-2.14
MSTRG.121541	ID_126	4	0	-0.73	2.16
MSTRG.121582	ID_127	4	0	-3.7	7.42
MSTRG.122208	ID_128	4	0	-0.38	3.64
MSTRG.122437	ID_129	4	0	0.22	2.63
MSTRG.122860	ID_130	1	0	-1.35	-1.11
MSTRG.123112	ID_131	3	0	0.27	-1
MSTRG.123138	ID_132	3	0	0.02	-1.15
MSTRG.123406	ID_133	2	0	-6.19	2.84
MSTRG.123431	ID_134	4	0	0.38	6.67
MSTRG.123556	ID_135	3	0	0.43	-0.91
MSTRG.124878	ID_136	7	0	4.09	11.59
MSTRG.124919	ID_137	4	0	0.65	5.41
MSTRG.125106	ID_138	7	0	3.32	10.97
MSTRG.125107	ID_139	4	0	0	6.92
MSTRG.125431	ID_140	3	0	0.97	-4.73
MSTRG.125691	ID_141	4	0	0	10.51
MSTRG.125699	ID_142	1	0	-1.06	-1.25
MSTRG.125795	ID_143	2	0	-1.08	0.08
MSTRG.125797	ID_144	4	0	-2.28	3.2
MSTRG.126745	ID_145	4	0	0	10.47
MSTRG.126809	ID_146	6	0	1.18	1.55
MSTRG.126961	ID_147	1	0	-3.42	-2.49
MSTRG.127344	ID_148	4	0	0.69	3.05
MSTRG.127438	ID_149	2	0	-3.21	-1.52
MSTRG.127801	ID_150	4	0	0	11.04
MSTRG.128110	ID_151	1	0	-4.34	-3.15
MSTRG.128140	ID_152	1	0	-3.66	-3.27
MSTRG.128619	ID_153	6	0	10.47	8.31
MSTRG.128634	ID_154	2	0	-0.77	0.39
MSTRG.12892	ID_155	4	0	-0.69	0.72
MSTRG.129105	ID_156	4	0	0	11.76
MSTRG.129794	ID_157	4	0	0.27	3.02
MSTRG.130095	ID_158	4	0	-0.06	2.8
MSTRG.130501	ID_159	3	0	0.15	-2.04
MSTRG.131344	ID_160	1	0	-1.03	-0.82
MSTRG.131656	ID_161	4	0	-0.3	3.71
MSTRG.131853	ID_162	6	0	1.42	1.43
MSTRG.131945	ID_163	4	0	0.41	3.12
MSTRG.132085	ID_164	4	0	0.8	5.22
MSTRG.132313	ID_165	4	0	0.46	3.47
MSTRG.13266	ID_166	4	0	-0.18	1.2
MSTRG.13267	ID_167	7	0	0.67	2.41
MSTRG.13567	ID_168	4	0	0.11	4.29
MSTRG.13569	ID_169	4	0	-0.38	4.2
MSTRG.13667	ID_170	3	0	0.16	-10.99
MSTRG.14152	ID_171	4	0	1.16	5.13
MSTRG.14289	ID_172	5	0	1.01	0.27
MSTRG.14423	ID_173	1	0	-1.65	-1.99
MSTRG.14720	ID_174	4	0	-0.38	1.38
MSTRG.14774	ID_175	4	0	0.09	2.58
MSTRG.14848	ID_176	4	0	-0.42	3.27
MSTRG.15621	ID_177	4	0	0.72	3.99
MSTRG.17680	ID_178	4	0	0.05	1.31
MSTRG.17849	ID_179	4	0	-1.28	4.98
MSTRG.17874	ID_180	3	0	0.52	-0.88
MSTRG.18131	ID_181	3	0	0.54	-1.08
MSTRG.18246	ID_182	5	0	1.52	0.31
MSTRG.18543	ID_183	6	0	2.03	1.11
MSTRG.19176	ID_184	4	0	-0.07	2.25
MSTRG.19469	ID_185	4	0	-0.45	3.66
MSTRG.19481	ID_186	4	0	-0.17	3.16
MSTRG.19486	ID_187	4	0	0.14	1.83
MSTRG.19487	ID_188	4	0	0.2	1.73
MSTRG.1967	ID_189	1	0	-3.22	-2.28
MSTRG.20519	ID_190	4	0	-0.64	1.33
MSTRG.21013	ID_191	1	0	-1.34	-1.13
MSTRG.21123	ID_192	3	0	0.99	-1.42
MSTRG.2180	ID_193	4	0	-0.03	0.98
MSTRG.22119	ID_194	5	0	1.37	-1.17
MSTRG.22329	ID_195	2	0	-6.44	2.08
MSTRG.22711	ID_196	6	0	1.68	0.9
MSTRG.23454	ID_197	3	0	0.51	-0.59
MSTRG.23982	ID_198	6	0	2.12	1.4
MSTRG.24570	ID_199	1	0	-1.74	-1.12
MSTRG.25065	ID_200	3	0	0.32	-1.01
MSTRG.25346	ID_201	2	0	-1.61	1.45
MSTRG.25669	ID_202	0	0	-0.68	-1.87
MSTRG.26053	ID_203	6	0	3.88	4.01
MSTRG.26120	ID_204	4	0	-0.29	3.75
MSTRG.26136	ID_205	3	0	0.8	-1.23
MSTRG.26153	ID_206	4	0	-0.16	3.19
MSTRG.26316	ID_207	4	0	0.82	5.46
MSTRG.26528	ID_208	4	0	-0.49	3.49
MSTRG.27210	ID_209	3	0	0.73	-1.52
MSTRG.27498	ID_210	3	0	0.38	-0.95
MSTRG.28338	ID_211	3	0	0.17	-1.04
MSTRG.28602	ID_212	4	0	0.51	9.16
MSTRG.28776	ID_213	3	0	1.24	-9.34
MSTRG.28928	ID_214	1	0	-1.06	-0.73
MSTRG.29501	ID_215	4	0	0.22	3.5
MSTRG.29763	ID_216	4	0	-0.24	1.72
MSTRG.29997	ID_217	6	0	2.13	2.12
MSTRG.3033	ID_218	4	0	0	10.77
MSTRG.30479	ID_219	3	0	0.35	-1.16
MSTRG.30571	ID_220	6	0	2.33	1.93
MSTRG.30600	ID_221	3	0	0.69	-0.99
MSTRG.30771	ID_222	5	0	0.97	-0.28
MSTRG.31199	ID_223	2	0	-9.47	0.58
MSTRG.32082	ID_224	4	0	0.23	2.77
MSTRG.32104	ID_225	4	0	0.78	5.09
MSTRG.32357	ID_226	4	0	-0.03	1.45
MSTRG.32380	ID_227	4	0	0.26	2.05
MSTRG.32735	ID_228	5	0	1.55	-0.89
MSTRG.3281	ID_229	4	0	-2.27	3.05
MSTRG.32821	ID_230	1	0	-1.21	-1.5
MSTRG.33174	ID_231	4	0	-1.28	2.09
MSTRG.33216	ID_232	4	0	-0.36	2.87
MSTRG.33249	ID_233	3	0	0.55	-0.98
MSTRG.33447	ID_234	4	0	0	11.86
MSTRG.33481	ID_235	4	0	0.21	2.75
MSTRG.33494	ID_236	4	0	-0.11	4.11
MSTRG.33854	ID_237	6	0	1.86	1.23
MSTRG.33895	ID_238	2	0	-1.91	0.65
MSTRG.34207	ID_239	4	0	-0.73	0.74
MSTRG.34293	ID_240	6	0	3.12	2.96
MSTRG.34435	ID_241	4	0	0.45	2.64
MSTRG.34763	ID_242	3	0	-0.47	-10.18
MSTRG.35112	ID_243	0	0	-0.57	-1.92
MSTRG.35168	ID_244	4	0	-2.79	3.42
MSTRG.35176	ID_245	4	0	-0.55	3.79
MSTRG.35256	ID_246	5	0	1.48	-0.01
MSTRG.35317	ID_247	4	0	-0.26	0.9
MSTRG.35420	ID_248	4	0	0.47	2.34
MSTRG.37005	ID_249	4	0	0.45	2.48
MSTRG.37240	ID_250	2	0	-5.04	4.16
MSTRG.37512	ID_251	7	0	0.78	1.82
MSTRG.37759	ID_252	5	0	2.21	0.4
MSTRG.3790	ID_253	6	0	1.07	0.9
MSTRG.37938	ID_254	4	0	0	11.52
MSTRG.37988	ID_255	1	0	-2.36	-2.32
MSTRG.3805	ID_256	4	0	-0.1	1.37
MSTRG.38712	ID_257	6	0	2.73	1.58
MSTRG.38713	ID_258	6	0	8.93	8.08
MSTRG.38863	ID_259	3	0	0.08	-0.98
MSTRG.38997	ID_260	1	0	-1.27	-1.67
MSTRG.39265	ID_261	4	0	-0.47	5.82
MSTRG.39483	ID_262	1	0	-2.01	-1.01
MSTRG.39523	ID_263	4	0	0.12	1.18
MSTRG.39739	ID_264	5	0	6.6	3.03
MSTRG.40101	ID_265	3	0	0.46	-0.75
MSTRG.4030	ID_266	1	0	-2.14	-2.71
MSTRG.40341	ID_267	5	0	1.94	0.86
MSTRG.40657	ID_268	4	0	-1.16	3.27
MSTRG.4074	ID_269	7	0	1.43	2.25
MSTRG.41603	ID_270	7	0	1.53	5.25
MSTRG.41713	ID_271	1	0	-3.22	-1.65
MSTRG.41753	ID_272	4	0	0.24	3.32
MSTRG.4215	ID_273	4	0	0.26	1.37
MSTRG.42248	ID_274	2	0	-8.63	2.7
MSTRG.42308	ID_275	3	0	-0.57	-3.63
MSTRG.4329	ID_276	1	0	-4.51	-3.83
MSTRG.43421	ID_277	4	0	0.32	3.07
MSTRG.43424	ID_278	4	0	0.6	3.18
MSTRG.43826	ID_279	4	0	0.12	2.02
MSTRG.43881	ID_280	6	0	2.04	1.06
MSTRG.43886	ID_281	4	0	0.23	1.75
MSTRG.43888	ID_282	4	0	-0.23	1.95
MSTRG.43916	ID_283	4	0	0.37	4.07
MSTRG.43931	ID_284	6	0	1.22	1.07
MSTRG.43938	ID_285	4	0	0.07	3.98
MSTRG.4425	ID_286	3	0	-0.15	-1.49
MSTRG.4426	ID_287	3	0	0.03	-1.26
MSTRG.44299	ID_288	1	0	-2.11	-1.95
MSTRG.44486	ID_289	4	0	0.28	2.26
MSTRG.44818	ID_290	2	0	-1.65	-0.69
MSTRG.4502	ID_291	5	0	1.46	0.66
MSTRG.4538	ID_292	7	0	0.64	1.67
MSTRG.4539	ID_293	4	0	-0.72	6.21
MSTRG.4572	ID_294	4	0	0.39	3.77
MSTRG.45756	ID_295	5	0	1.73	-1.16
MSTRG.46356	ID_296	4	0	1.15	5.82
MSTRG.46856	ID_297	4	0	-0.24	2.17
MSTRG.46907	ID_298	3	0	0.06	-1
MSTRG.47079	ID_299	4	0	0.18	1.65
MSTRG.47197	ID_300	4	0	0.59	4.28
MSTRG.47707	ID_301	4	0	0	10.77
MSTRG.48354	ID_302	4	0	0.19	3.16
MSTRG.48356	ID_303	4	0	0	11.86
MSTRG.48436	ID_304	1	0	-1.12	-0.74
MSTRG.48437	ID_305	7	0	0.92	2.68
MSTRG.48485	ID_306	1	0	-2.94	-2.15
MSTRG.48512	ID_307	4	0	0.61	3.55
MSTRG.48514	ID_308	4	0	0.74	2.93
MSTRG.48593	ID_309	4	0	-0.65	5.01
MSTRG.48599	ID_310	5	0	0.61	-0.46
MSTRG.48625	ID_311	4	0	0.25	6.8
MSTRG.48737	ID_312	3	0	0.5	-9.51
MSTRG.49596	ID_313	4	0	0.38	2.84
MSTRG.49659	ID_314	3	0	-0.35	-1.89
MSTRG.50060	ID_315	4	0	-1.11	1.84
MSTRG.50200	ID_316	2	0	-0.86	0.32
MSTRG.50342	ID_317	4	0	-1.4	3.44
MSTRG.50350	ID_318	4	0	-4.75	7.04
MSTRG.51191	ID_319	4	0	-1.41	2.28
MSTRG.51232	ID_320	4	0	0.55	2.69
MSTRG.51479	ID_321	4	0	-0.09	1.38
MSTRG.516	ID_322	6	0	2.18	2.29
MSTRG.51938	ID_323	1	0	-2.66	-2.32
MSTRG.52431	ID_324	1	0	-1.28	-1.19
MSTRG.52559	ID_325	7	0	1	3.23
MSTRG.52800	ID_326	4	0	0.3	1.92
MSTRG.52970	ID_327	4	0	-0.57	0.95
MSTRG.53178	ID_328	1	0	-1.67	-1.52
MSTRG.53181	ID_329	2	0	-5.55	3.71
MSTRG.53413	ID_330	0	0	-1.94	-2.78
MSTRG.53590	ID_331	4	0	0.3	3.27
MSTRG.53602	ID_332	1	0	-1.41	-0.74
MSTRG.53706	ID_333	4	0	0.27	1.6
MSTRG.5404	ID_334	4	0	-0.11	6.64
MSTRG.54563	ID_335	4	0	-0.88	1.72
MSTRG.54607	ID_336	4	0	-2.81	7.54
MSTRG.54608	ID_337	4	0	-1.28	7.18
MSTRG.54837	ID_338	5	0	0.56	-0.51
MSTRG.55076	ID_339	6	0	1.29	0.92
MSTRG.55087	ID_340	4	0	0	11.17
MSTRG.55421	ID_341	5	0	1.1	-0.05
MSTRG.55459	ID_342	5	0	1.23	-1.07
MSTRG.5585	ID_343	4	0	-0.16	4.89
MSTRG.56004	ID_344	1	0	-1.96	-1.55
MSTRG.56541	ID_345	3	0	0.34	-0.67
MSTRG.57189	ID_346	4	0	-0.06	0.99
MSTRG.57352	ID_347	6	0	3.52	2.15
MSTRG.57791	ID_348	3	0	-0.91	-3.58
MSTRG.58004	ID_349	3	0	1.25	-3.68
MSTRG.58038	ID_350	3	0	0.96	-7.64
MSTRG.58241	ID_351	4	0	-0.36	3.02
MSTRG.58575	ID_352	4	0	0	4.39
MSTRG.58759	ID_353	3	0	0.88	-0.97
MSTRG.58888	ID_354	4	0	-0.99	1.2
MSTRG.59155	ID_355	2	0	-1.47	-0.6
MSTRG.59178	ID_356	3	0	0.58	-2.23
MSTRG.59203	ID_357	4	0	-1.2	8.71
MSTRG.59290	ID_358	4	0	0.08	2.2
MSTRG.59831	ID_359	3	0	0.41	-10.63
MSTRG.60644	ID_360	4	0	0.48	2.74
MSTRG.60769	ID_361	6	0	5.38	5.49
MSTRG.6102	ID_362	4	0	-0.3	3.21
MSTRG.61686	ID_363	3	0	0.5	-9.88
MSTRG.62023	ID_364	3	0	0.35	-0.93
MSTRG.62432	ID_365	5	0	1.22	0.53
MSTRG.6247	ID_366	2	0	-1.95	0.72
MSTRG.62616	ID_367	2	0	-6.54	4.86
MSTRG.63403	ID_368	6	0	1.25	0.81
MSTRG.63415	ID_369	3	0	0.47	-0.9
MSTRG.63601	ID_370	1	0	-2.84	-2.04
MSTRG.63867	ID_371	6	0	1.54	1.32
MSTRG.64094	ID_372	5	0	1.55	-0.48
MSTRG.64100	ID_373	3	0	0.48	-1.99
MSTRG.64187	ID_374	6	0	1.05	0.54
MSTRG.64242	ID_375	3	0	-0.19	-1.38
MSTRG.64384	ID_376	4	0	-0.61	1.45
MSTRG.64476	ID_377	4	0	0.31	2.98
MSTRG.64544	ID_378	5	0	0.89	-0.85
MSTRG.6459	ID_379	1	0	-1.65	-1.24
MSTRG.64681	ID_380	3	0	0.47	-1.61
MSTRG.65527	ID_381	7	0	1.85	6.07
MSTRG.65631	ID_382	3	0	-0.48	-2.03
MSTRG.65712	ID_383	2	0	-9.8	-1.78
MSTRG.66029	ID_384	1	0	-4.33	-3.72
MSTRG.66032	ID_385	0	0	-0.83	-2.34
MSTRG.66798	ID_386	7	0	1.32	4.91
MSTRG.66804	ID_387	1	0	-1.29	-1.55
MSTRG.67187	ID_388	0	0	-2.81	-3.93
MSTRG.67189	ID_389	4	0	0.14	1.77
MSTRG.67640	ID_390	4	0	-0.17	1.05
MSTRG.67668	ID_391	4	0	-0.52	0.91
MSTRG.67684	ID_392	3	0	0.43	-0.85
MSTRG.67709	ID_393	2	0	-1.07	0.51
MSTRG.6775	ID_394	3	0	-0.23	-1.35
MSTRG.67787	ID_395	4	0	-0.75	4.57
MSTRG.67961	ID_396	6	0	9.41	9.96
MSTRG.68266	ID_397	3	0	-0.23	-1.66
MSTRG.6831	ID_398	6	0	3.52	2.13
MSTRG.68340	ID_399	1	0	-2.85	-3.24
MSTRG.68594	ID_400	3	0	-0.02	-1.16
MSTRG.69272	ID_401	4	0	0.1	2.12
MSTRG.69313	ID_402	1	0	-5.74	-3.33
MSTRG.70411	ID_403	4	0	-0.01	1.35
MSTRG.71038	ID_404	4	0	-1.42	1.83
MSTRG.71198	ID_405	3	0	0.47	-0.7
MSTRG.71427	ID_406	3	0	0.31	-0.95
MSTRG.7151	ID_407	4	0	0.23	5.03
MSTRG.71580	ID_408	4	0	-2.67	3.02
MSTRG.71666	ID_409	2	0	-2.22	1.26
MSTRG.71814	ID_410	3	0	-0.04	-1.6
MSTRG.71816	ID_411	3	0	-0.19	-1.59
MSTRG.71818	ID_412	3	0	1.22	-1.61
MSTRG.71842	ID_413	4	0	0.65	2.6
MSTRG.72386	ID_414	7	0	1.05	1.7
MSTRG.72435	ID_415	4	0	0	10.74
MSTRG.72748	ID_416	3	0	1.06	-9.49
MSTRG.72847	ID_417	7	0	1.17	3.93
MSTRG.7293	ID_418	4	0	-0.27	2.26
MSTRG.72941	ID_419	4	0	-0.34	1.66
MSTRG.72992	ID_420	4	0	-0.93	3.12
MSTRG.73811	ID_421	1	0	-4.79	-4.41
MSTRG.739	ID_422	1	0	-2.13	-2.31
MSTRG.740	ID_423	1	0	-1.26	-0.92
MSTRG.74301	ID_424	1	0	-1.39	-1.73
MSTRG.74996	ID_425	4	0	-0.35	0.65
MSTRG.7550	ID_426	6	0	1.64	1.43
MSTRG.75616	ID_427	4	0	-1.35	3.06
MSTRG.75670	ID_428	4	0	0.3	2.48
MSTRG.75778	ID_429	4	0	-0.52	1.6
MSTRG.75797	ID_430	3	0	0.48	-2.35
MSTRG.7588	ID_431	3	0	0.3	-1.16
MSTRG.75974	ID_432	3	0	0.2	-9.96
MSTRG.76228	ID_433	2	0	-2.09	-1
MSTRG.76259	ID_434	3	0	-0.04	-1.44
MSTRG.76260	ID_435	3	0	-0.14	-1.92
MSTRG.7642	ID_436	4	0	0.3	4.31
MSTRG.76826	ID_437	4	0	0	6.06
MSTRG.77354	ID_438	1	0	-2.01	-1.87
MSTRG.77480	ID_439	4	0	-2.81	5.93
MSTRG.77909	ID_440	3	0	0.15	-2.53
MSTRG.78017	ID_441	6	0	1.43	1.31
MSTRG.78049	ID_442	1	0	-1.71	-1.89
MSTRG.78108	ID_443	7	0	0.56	1.91
MSTRG.78274	ID_444	2	0	-9.33	0.5
MSTRG.78485	ID_445	3	0	0.33	-1.24
MSTRG.78749	ID_446	4	0	-0.6	4.21
MSTRG.78949	ID_447	3	0	0.32	-2.3
MSTRG.79024	ID_448	4	0	1.21	7.85
MSTRG.79025	ID_449	4	0	-0.4	2.6
MSTRG.79216	ID_450	4	0	-0.13	4.69
MSTRG.79433	ID_451	4	0	-0.06	1.88
MSTRG.79557	ID_452	0	0	-1.63	-4.72
MSTRG.79835	ID_453	3	0	-0.3	-1.73
MSTRG.80437	ID_454	3	0	0.37	-0.81
MSTRG.80574	ID_455	4	0	0.74	4.15
MSTRG.80589	ID_456	4	0	-1.67	1.77
MSTRG.80714	ID_457	4	0	0.63	3.94
MSTRG.80860	ID_458	3	0	0.74	-8.93
MSTRG.80881	ID_459	1	0	-2.22	-2.07
MSTRG.81448	ID_460	0	0	-1.96	-3.46
MSTRG.81681	ID_461	3	0	0.11	-2.96
MSTRG.81964	ID_462	3	0	-0.17	-1.51
MSTRG.8235	ID_463	5	0	0.81	-0.37
MSTRG.82913	ID_464	3	0	0.39	-1.63
MSTRG.83028	ID_465	6	0	2.29	1.97
MSTRG.83068	ID_466	3	0	0.45	-0.82
MSTRG.83260	ID_467	2	0	-4.5	2.67
MSTRG.84281	ID_468	4	0	0.59	2.66
MSTRG.84578	ID_469	4	0	-0.13	4.89
MSTRG.84958	ID_470	5	0	1.12	-0.76
MSTRG.84976	ID_471	4	0	-0.1	3.57
MSTRG.85221	ID_472	1	0	-9.97	-9.97
MSTRG.85255	ID_473	5	0	0.7	-0.59
MSTRG.85290	ID_474	1	0	-1.73	-1.4
MSTRG.85412	ID_475	4	0	0.42	5.08
MSTRG.85628	ID_476	4	0	0.51	2.4
MSTRG.8601	ID_477	2	0	-5.91	4.47
MSTRG.86165	ID_478	4	0	0.08	5.09
MSTRG.8634	ID_479	2	0	-1.27	-0.33
MSTRG.8642	ID_480	4	0	-0.42	1.31
MSTRG.86427	ID_481	2	0	-1.26	0.65
MSTRG.86612	ID_482	1	0	-1.69	-1.23
MSTRG.86626	ID_483	6	0	9.95	9.97
MSTRG.86715	ID_484	4	0	0.25	2.04
MSTRG.86950	ID_485	4	0	0	9.74
MSTRG.87083	ID_486	3	0	-0.15	-1.63
MSTRG.87088	ID_487	4	0	-3.32	6.06
MSTRG.87293	ID_488	3	0	0.33	-5.14
MSTRG.87857	ID_489	4	0	0	10.07
MSTRG.87933	ID_490	5	0	1.7	0.7
MSTRG.87978	ID_491	6	0	1.47	1.37
MSTRG.8805	ID_492	7	0	0.54	1.55
MSTRG.88243	ID_493	4	0	-1.11	4.8
MSTRG.88260	ID_494	4	0	0.12	3.22
MSTRG.88513	ID_495	3	0	0.14	-0.93
MSTRG.88536	ID_496	6	0	9.56	10.37
MSTRG.88547	ID_497	4	0	-0.62	2.8
MSTRG.88553	ID_498	3	0	-0.51	-3.87
MSTRG.8866	ID_499	1	0	-2.22	-1.72
MSTRG.88947	ID_500	4	0	0.01	1.25
MSTRG.8940	ID_501	4	0	-0.76	6.48
MSTRG.89420	ID_502	4	0	-0.34	1.08
MSTRG.89829	ID_503	6	0	1.46	1.25
MSTRG.90006	ID_504	1	0	-1.51	-1.49
MSTRG.90168	ID_505	6	0	1.14	1.15
MSTRG.90347	ID_506	3	0	-0.04	-9.97
MSTRG.90936	ID_507	2	0	-8.18	1.85
MSTRG.9095	ID_508	3	0	0.18	-1.3
MSTRG.90952	ID_509	4	0	0.12	2.78
MSTRG.90965	ID_510	1	0	-1.59	-1.62
MSTRG.91544	ID_511	4	0	-0.38	7.05
MSTRG.91571	ID_512	4	0	0.09	3.84
MSTRG.91719	ID_513	3	0	2.43	-7.67
MSTRG.91910	ID_514	3	0	0.8	-2.74
MSTRG.92189	ID_515	4	0	0.13	2.76
MSTRG.92715	ID_516	4	0	-0.01	1.36
MSTRG.92876	ID_517	4	0	-1.33	4.95
MSTRG.93181	ID_518	4	0	0	10.16
MSTRG.93623	ID_519	3	0	-0.36	-2.35
MSTRG.93955	ID_520	4	0	-0.16	1.16
MSTRG.94120	ID_521	3	0	0.61	-1.09
MSTRG.94248	ID_522	6	0	1.34	0.9
MSTRG.9425	ID_523	6	0	9.96	10.12
MSTRG.9428	ID_524	3	0	-0.1	-1.33
MSTRG.94638	ID_525	3	0	0.96	-1.16
MSTRG.94750	ID_526	3	0	1.48	-1.75
MSTRG.94797	ID_527	7	0	2.67	5.66
MSTRG.95304	ID_528	3	0	0.64	-1.82
MSTRG.95337	ID_529	3	0	0.94	-1.16
MSTRG.95368	ID_530	3	0	0.33	-0.76
MSTRG.95399	ID_531	0	0	-0.93	-2.46
MSTRG.95729	ID_532	1	0	-1.4	-1.1
MSTRG.95933	ID_533	4	0	0.09	4.5
MSTRG.96183	ID_534	2	0	-10.81	-3.94
MSTRG.96333	ID_535	3	0	0.36	-2.58
MSTRG.96338	ID_536	4	0	-0.36	6.61
MSTRG.96607	ID_537	4	0	-0.66	3.86
MSTRG.97431	ID_538	4	0	0.67	4.4
MSTRG.98003	ID_539	3	0	0.5	-0.52
MSTRG.98173	ID_540	4	0	0.35	1.5
MSTRG.98365	ID_541	4	0	0.2	1.78
MSTRG.98367	ID_542	4	0	-0.05	2.12
MSTRG.98469	ID_543	4	0	0.09	3.23
MSTRG.98511	ID_544	2	0	-10.65	-2.58
MSTRG.98824	ID_545	3	0	0.82	-1.47
MSTRG.98840	ID_546	4	0	0	11.62
MSTRG.98883	ID_547	3	0	0.23	-2.56
MSTRG.99226	ID_548	4	0	-0.15	1.23
MSTRG.99674	ID_549	1	0	-2.2	-1.55
MSTRG.99680	ID_550	1	0	-3.23	-3.09
MSTRG.99705	ID_551	3	0	0.79	-0.95
MSTRG.99722	ID_552	3	0	-0.71	-10.81
MSTRG.99809	ID_553	4	0	0.19	4.46
MSTRG.99853	ID_554	7	0	0.5	1.71
MSTRG.99882	ID_555	2	0	-2.19	1.71
Sspon.01G0000230-1P	ID_556	2	0	-1.2	0.31
Sspon.01G0000230-3C	ID_557	2	0	-1.27	-0.13
Sspon.01G0000230-3P	ID_558	2	0	-1.25	0.11
Sspon.01G0000960-1T	ID_559	2	0	-1.19	-0.01
Sspon.01G0001400-3P	ID_560	1	0	-1.58	-0.82
Sspon.01G0001700-1A	ID_561	1	0	-1.9	-1.03
Sspon.01G0001700-2C	ID_562	1	0	-1.84	-1.13
Sspon.01G0001700-3D	ID_563	1	0	-1.91	-1.05
Sspon.01G0002320-3C	ID_564	1	0	-1.44	-1.39
Sspon.01G0003560-1A	ID_565	0	0	-1.63	-2.62
Sspon.01G0003560-3C	ID_566	0	0	-1.51	-2.07
Sspon.01G0003620-1A	ID_567	3	0	0.48	-0.69
Sspon.01G0003950-3D	ID_568	1	0	-1.44	-1.17
Sspon.01G0004580-3C	ID_569	1	0	-2.07	-1.44
Sspon.01G0005250-3D	ID_570	6	0	1.47	1.11
Sspon.01G0006310-4D	ID_571	1	0	-3.11	-1.73
Sspon.01G0006470-4D	ID_572	7	0	0.79	1.89
Sspon.01G0007880-2B	ID_573	0	0	-1.32	-2.99
Sspon.01G0008290-3C	ID_574	4	0	-1	5.71
Sspon.01G0008930-1A	ID_575	3	0	0.53	-1.55
Sspon.01G0008930-2B	ID_576	3	0	0.47	-0.78
Sspon.01G0008930-3D	ID_577	3	0	0.44	-0.76
Sspon.01G0009360-3D	ID_578	6	0	1.45	1.19
Sspon.01G0010960-1A	ID_579	3	0	-0.14	-1.28
Sspon.01G0011170-1P	ID_580	3	0	0.05	-2.21
Sspon.01G0011170-2P	ID_581	3	0	0.23	-1.54
Sspon.01G0011860-1P	ID_582	6	0	1.86	1.09
Sspon.01G0011860-2P	ID_583	6	0	1.87	1.14
Sspon.01G0011860-3C	ID_584	6	0	1.86	1.09
Sspon.01G0012200-2C	ID_585	1	0	-1.34	-1.73
Sspon.01G0012220-2B	ID_586	1	0	-1.25	-1.11
Sspon.01G0012320-2B	ID_587	1	0	-1.77	-2.28
Sspon.01G0014200-1A	ID_588	1	0	-1.93	-1.46
Sspon.01G0014200-2C	ID_589	1	0	-1.23	-0.86
Sspon.01G0014860-1A	ID_590	4	0	-0.2	1.05
Sspon.01G0014860-3C	ID_591	4	0	-0.12	1.14
Sspon.01G0014860-4D	ID_592	4	0	0.1	1.84
Sspon.01G0016790-2B	ID_593	4	0	0	9.13
Sspon.01G0017600-1P	ID_594	3	0	-0.13	-1.27
Sspon.01G0017620-1A	ID_595	4	0	0.07	2.1
Sspon.01G0017790-1A	ID_596	7	0	3.32	10.48
Sspon.01G0017790-3C	ID_597	7	0	3.7	11.28
Sspon.01G0018330-4D	ID_598	4	0	-0.42	2.14
Sspon.01G0018510-2B	ID_599	6	0	1.13	0.92
Sspon.01G0022150-4D	ID_600	6	0	1.07	0.97
Sspon.01G0022160-1P	ID_601	1	0	-1.44	-1.81
Sspon.01G0022160-3C	ID_602	0	0	-1.31	-2.28
Sspon.01G0022180-2B	ID_603	6	0	1.2	1.04
Sspon.01G0022180-3C	ID_604	6	0	1.2	0.9
Sspon.01G0022180-4D	ID_605	6	0	1.12	0.84
Sspon.01G0022540-1A	ID_606	2	0	-8.85	-3.81
Sspon.01G0023630-1A	ID_607	1	0	-1.88	-2.35
Sspon.01G0023630-3C	ID_608	1	0	-2.16	-2.85
Sspon.01G0023630-4D	ID_609	1	0	-2.04	-2.7
Sspon.01G0023790-1A	ID_610	4	0	0.21	1.25
Sspon.01G0023790-2B	ID_611	4	0	0.31	1.32
Sspon.01G0024330-2B	ID_612	6	0	1.04	0.53
Sspon.01G0024990-1A	ID_613	4	0	0.11	1.55
Sspon.01G0026170-1A	ID_614	1	0	-1.23	-1.16
Sspon.01G0026870-1A	ID_615	3	0	0.23	-0.83
Sspon.01G0029340-1A	ID_616	2	0	-0.89	0.84
Sspon.01G0031510-1P	ID_617	1	0	-1.97	-1.92
Sspon.01G0031590-1A	ID_618	1	0	-1.34	-1.46
Sspon.01G0031590-2B	ID_619	1	0	-1.31	-1.74
Sspon.01G0031660-1A	ID_620	6	0	1.45	1.01
Sspon.01G0031970-1A	ID_621	4	0	-0.09	2.35
Sspon.01G0032300-2P	ID_622	4	0	-0.12	3.57
Sspon.01G0032820-1A	ID_623	4	0	-0.75	5.75
Sspon.01G0032830-1A	ID_624	4	0	-0.06	4.26
Sspon.01G0032830-2B	ID_625	4	0	0.35	5.67
Sspon.01G0032890-1A	ID_626	3	0	-0.4	-10.24
Sspon.01G0032910-1A	ID_627	3	0	-0.2	-8.44
Sspon.01G0033770-1A	ID_628	4	0	0.56	2.96
Sspon.01G0033770-1P	ID_629	4	0	0.53	2.04
Sspon.01G0035450-1B	ID_630	5	0	0.61	-0.42
Sspon.01G0036170-1B	ID_631	3	0	0.22	-1
Sspon.01G0036660-2P	ID_632	6	0	1.24	1.31
Sspon.01G0037070-1B	ID_633	6	0	1.28	1.09
Sspon.01G0037070-1P	ID_634	6	0	1.48	1.35
Sspon.01G0037070-2C	ID_635	6	0	1.6	1.35
Sspon.01G0037070-3D	ID_636	6	0	1.23	1.18
Sspon.01G0037370-1B	ID_637	5	0	0.86	-0.27
Sspon.01G0037370-2C	ID_638	5	0	0.93	-0.33
Sspon.01G0037520-1B	ID_639	3	0	0.33	-0.77
Sspon.01G0037730-2C	ID_640	1	0	-1.45	-1.2
Sspon.01G0037760-2C	ID_641	1	0	-1.8	-1.28
Sspon.01G0038620-1P	ID_642	0	0	-1.3	-2.35
Sspon.01G0038620-2C	ID_643	0	0	-1.58	-2.51
Sspon.01G0040000-1B	ID_644	3	0	0.2	-1.83
Sspon.01G0040000-2C	ID_645	3	0	0.22	-1.52
Sspon.01G0040320-1B	ID_646	6	0	12.12	11.37
Sspon.01G0044980-1B	ID_647	2	0	-7.55	-2.79
Sspon.01G0045490-1B	ID_648	4	0	-0.43	1.29
Sspon.01G0045750-1B	ID_649	3	0	0.17	-1.67
Sspon.01G0045750-2C	ID_650	3	0	0.06	-1.72
Sspon.01G0046060-2C	ID_651	1	0	-1.29	-1.68
Sspon.01G0047180-1B	ID_652	4	0	-0.18	1.31
Sspon.01G0052010-1P	ID_653	0	0	-0.64	-1.93
Sspon.01G0052190-1C	ID_654	2	0	-1.26	-0.08
Sspon.01G0053040-1C	ID_655	2	0	-1.01	-0.25
Sspon.01G0058290-1D	ID_656	7	0	0.87	2.66
Sspon.01G0058810-1D	ID_657	7	0	5.04	10.9
Sspon.02G0000850-4D	ID_658	4	0	-0.13	1.13
Sspon.02G0002330-1A	ID_659	4	0	0.54	3.6
Sspon.02G0002360-1A	ID_660	4	0	1.58	6.7
Sspon.02G0004200-1P	ID_661	4	0	0.61	3.83
Sspon.02G0005150-3D	ID_662	3	0	0.16	-2.29
Sspon.02G0006160-3C	ID_663	2	0	-1.91	-0.17
Sspon.02G0006160-4D	ID_664	2	0	-2.17	-0.54
Sspon.02G0007040-1A	ID_665	1	0	-1.59	-1.15
Sspon.02G0007500-1A	ID_666	4	0	-0.71	1.2
Sspon.02G0007760-2B	ID_667	6	0	6.81	5.71
Sspon.02G0009230-4D	ID_668	4	0	0.35	2.22
Sspon.02G0009650-2P	ID_669	5	0	0.61	-0.4
Sspon.02G0009680-1A	ID_670	1	0	-1.62	-1.61
Sspon.02G0010110-2D	ID_671	4	0	-0.04	1.75
Sspon.02G0011890-4D	ID_672	4	0	0.34	2.57
Sspon.02G0011960-1A	ID_673	4	0	0.14	3.37
Sspon.02G0012060-2C	ID_674	4	0	-0.28	1.24
Sspon.02G0012300-2B	ID_675	2	0	-1.73	-0.68
Sspon.02G0012300-3C	ID_676	1	0	-1.79	-0.93
Sspon.02G0012300-4D	ID_677	1	0	-1.71	-1.01
Sspon.02G0012410-2B	ID_678	3	0	-0.31	-1.32
Sspon.02G0013730-2B	ID_679	1	0	-1.81	-2.11
Sspon.02G0013730-3D	ID_680	1	0	-1.91	-1.62
Sspon.02G0014420-2B	ID_681	3	0	0.45	-0.85
Sspon.02G0014700-4D	ID_682	1	0	-3.04	-3.53
Sspon.02G0014850-2B	ID_683	3	0	0.03	-8.49
Sspon.02G0015050-1A	ID_684	3	0	0.49	-1.06
Sspon.02G0015050-2B	ID_685	3	0	0.33	-0.85
Sspon.02G0015050-3D	ID_686	3	0	0.29	-1.19
Sspon.02G0015910-1P	ID_687	1	0	-2.79	-2.75
Sspon.02G0017300-2B	ID_688	6	0	3.01	1.98
Sspon.02G0017370-1A	ID_689	2	0	-2.92	-1.2
Sspon.02G0017460-2C	ID_690	4	0	0.3	4.4
Sspon.02G0017700-1A	ID_691	3	0	0.12	-1.59
Sspon.02G0018840-3C	ID_692	3	0	3.08	-8.91
Sspon.02G0020540-1A	ID_693	1	0	-1.48	-1.76
Sspon.02G0020540-2B	ID_694	1	0	-1.93	-2.07
Sspon.02G0020540-3C	ID_695	1	0	-1.91	-2.28
Sspon.02G0022840-2B	ID_696	6	0	1.12	0.85
Sspon.02G0023820-2C	ID_697	4	0	-0.6	1.04
Sspon.02G0025690-1P	ID_698	3	0	0.14	-5.19
Sspon.02G0025690-3C	ID_699	3	0	0.49	-2.46
Sspon.02G0026010-1T	ID_700	3	0	0.09	-10.53
Sspon.02G0027550-3P	ID_701	3	0	-0.14	-1.15
Sspon.02G0030260-1A	ID_702	4	0	0.22	1.72
Sspon.02G0030550-1A	ID_703	6	0	1.29	1.44
Sspon.02G0030550-2C	ID_704	6	0	1.43	1.46
Sspon.02G0030980-3C	ID_705	4	0	-0.44	1
Sspon.02G0032000-1A	ID_706	4	0	-0.72	6.06
Sspon.02G0032260-1A	ID_707	1	0	-2.08	-2.68
Sspon.02G0035610-1B	ID_708	5	0	0.85	-0.28
Sspon.02G0040860-2C	ID_709	1	0	-1.87	-1.74
Sspon.02G0041580-1B	ID_710	1	0	-1.64	-1.36
Sspon.02G0043680-1B	ID_711	5	0	1.08	-0.73
Sspon.02G0043680-1P	ID_712	5	0	0.8	-0.79
Sspon.02G0044310-1B	ID_713	7	0	1.18	3.06
Sspon.02G0045860-1B	ID_714	3	0	1.66	-6.94
Sspon.02G0046150-1C	ID_715	4	0	0	2.1
Sspon.02G0046640-1C	ID_716	4	0	0.25	4.63
Sspon.02G0046640-1P	ID_717	4	0	0.2	3.11
Sspon.02G0046640-2D	ID_718	4	0	-0.15	1.99
Sspon.02G0046640-2P	ID_719	4	0	-0.09	2.94
Sspon.02G0047110-1C	ID_720	3	0	0.36	-1.38
Sspon.02G0048750-1C	ID_721	1	0	-1.59	-1.07
Sspon.02G0054660-1C	ID_722	0	0	-1.16	-1.6
Sspon.02G0057420-1D	ID_723	4	0	-1.43	4.93
Sspon.02G0059380-1D	ID_724	1	0	-1.64	-1.76
Sspon.03G0000010-3C	ID_725	3	0	0.03	-1.69
Sspon.03G0001400-3C	ID_726	4	0	-0.28	1.6
Sspon.03G0001400-4D	ID_727	4	0	-0.28	1.25
Sspon.03G0001470-1A	ID_728	2	0	-6.38	3.92
Sspon.03G0002240-1P	ID_729	6	0	2.59	1.49
Sspon.03G0002240-3D	ID_730	5	0	2.49	1.16
Sspon.03G0002420-1P	ID_731	1	0	-1.39	-1.23
Sspon.03G0002420-2P	ID_732	1	0	-1.53	-1.32
Sspon.03G0002700-2C	ID_733	5	0	1.46	0.35
Sspon.03G0002750-2C	ID_734	6	0	1.26	0.66
Sspon.03G0003760-1A	ID_735	1	0	-4.44	-3.5
Sspon.03G0004710-1A	ID_736	3	0	0.1	-1.12
Sspon.03G0004710-3C	ID_737	3	0	0.12	-1.06
Sspon.03G0005180-1A	ID_738	3	0	-0.24	-1.37
Sspon.03G0005500-1P	ID_739	3	0	-0.27	-1.29
Sspon.03G0005810-3C	ID_740	2	0	-1.35	-0.16
Sspon.03G0006380-3C	ID_741	1	0	-1.74	-2.02
Sspon.03G0007860-3D	ID_742	1	0	-1.24	-1.32
Sspon.03G0009030-3C	ID_743	4	0	0.2	2.54
Sspon.03G0009980-1P	ID_744	6	0	1.52	0.89
Sspon.03G0009980-2B	ID_745	5	0	1.52	0.75
Sspon.03G0010250-2B	ID_746	3	0	0.37	-0.78
Sspon.03G0010250-4D	ID_747	3	0	0.4	-0.78
Sspon.03G0010770-1A	ID_748	2	0	-4.32	4.1
Sspon.03G0010770-2B	ID_749	2	0	-5.21	3.36
Sspon.03G0011620-2C	ID_750	3	0	0.53	-1.76
Sspon.03G0011620-3D	ID_751	3	0	0.47	-1.65
Sspon.03G0013000-1A	ID_752	4	0	1.01	6.33
Sspon.03G0014950-1P	ID_753	4	0	-0.77	1.14
Sspon.03G0017690-1A	ID_754	4	0	0.16	1.69
Sspon.03G0018960-2B	ID_755	1	0	-2.96	-1.99
Sspon.03G0019200-4D	ID_756	6	0	1.21	1.03
Sspon.03G0019770-1P	ID_757	3	0	-0.22	-1.81
Sspon.03G0019770-2B	ID_758	0	0	-1.49	-2.14
Sspon.03G0019770-4D	ID_759	3	0	-0.33	-2.18
Sspon.03G0019820-3C	ID_760	3	0	-0.7	-5
Sspon.03G0019830-1A	ID_761	3	0	-0.38	-2.09
Sspon.03G0019830-2B	ID_762	3	0	-0.47	-2.08
Sspon.03G0020270-2C	ID_763	1	0	-1.08	-1.07
Sspon.03G0020320-3D	ID_764	6	0	9.21	8.08
Sspon.03G0020440-4D	ID_765	4	0	0.12	1.14
Sspon.03G0021030-1A	ID_766	5	0	2.12	-1.28
Sspon.03G0021030-1P	ID_767	5	0	2.54	-0.92
Sspon.03G0022000-1P	ID_768	4	0	0.32	1.33
Sspon.03G0022000-3C	ID_769	4	0	0.43	2.19
Sspon.03G0022000-4D	ID_770	4	0	0.44	2.39
Sspon.03G0022190-1A	ID_771	6	0	1.3	1.37
Sspon.03G0022190-3C	ID_772	6	0	1.06	1.21
Sspon.03G0022430-1A	ID_773	0	0	-0.83	-2.36
Sspon.03G0022430-2B	ID_774	0	0	-0.76	-2.22
Sspon.03G0022430-3C	ID_775	0	0	-0.86	-2.24
Sspon.03G0022430-4D	ID_776	0	0	-0.87	-2.3
Sspon.03G0022850-1A	ID_777	1	0	-1.76	-2.35
Sspon.03G0022850-3C	ID_778	1	0	-1.55	-1.74
Sspon.03G0023680-1A	ID_779	0	0	-1.01	-1.68
Sspon.03G0023690-1T	ID_780	1	0	-1.66	-1.98
Sspon.03G0023720-1A	ID_781	1	0	-1.89	-2.52
Sspon.03G0023720-2B	ID_782	1	0	-2.33	-2.41
Sspon.03G0024800-2P	ID_783	4	0	-1.22	9.6
Sspon.03G0024800-3C	ID_784	4	0	1.83	11.84
Sspon.03G0024800-3P	ID_785	7	0	5.04	15.96
Sspon.03G0024810-1A	ID_786	4	0	0.16	1.61
Sspon.03G0024960-2C	ID_787	1	0	-1.44	-1.12
Sspon.03G0025930-1B	ID_788	4	0	0.58	8.71
Sspon.03G0026540-1B	ID_789	5	0	1.31	-0.05
Sspon.03G0027710-1B	ID_790	4	0	0.41	2.08
Sspon.03G0028860-1B	ID_791	4	0	-0.38	1.93
Sspon.03G0028860-2D	ID_792	4	0	-0.41	1.44
Sspon.03G0029260-1B	ID_793	0	0	-1.02	-2.05
Sspon.03G0029260-2C	ID_794	0	0	-0.69	-2.26
Sspon.03G0030520-1B	ID_795	1	0	-2.37	-1.83
Sspon.03G0035450-1B	ID_796	4	0	-0.8	2.56
Sspon.03G0035540-1B	ID_797	4	0	-0.41	3.5
Sspon.03G0035940-1B	ID_798	5	0	1.94	-0.57
Sspon.03G0035940-2C	ID_799	5	0	1.4	-0.77
Sspon.03G0036880-1B	ID_800	1	0	-2.04	-2.09
Sspon.03G0036880-1P	ID_801	1	0	-2.04	-1.59
Sspon.03G0036880-2C	ID_802	1	0	-1.9	-2.2
Sspon.03G0036880-3D	ID_803	1	0	-1.83	-2.42
Sspon.03G0037600-2C	ID_804	4	0	-0.22	1.09
Sspon.03G0038070-1C	ID_805	1	0	-2.54	-2.21
Sspon.03G0038070-1P	ID_806	1	0	-3.31	-2.49
Sspon.03G0039410-1C	ID_807	4	0	0	1.59
Sspon.03G0040280-1C	ID_808	4	0	-0.22	3.1
Sspon.03G0040550-1C	ID_809	5	0	1.17	-1.02
Sspon.03G0040740-1C	ID_810	4	0	0	12.69
Sspon.03G0041460-1T	ID_811	6	0	1.62	0.88
Sspon.03G0041460-2D	ID_812	5	0	1.44	0.46
Sspon.03G0041580-1C	ID_813	4	0	-4.32	8.15
Sspon.03G0042370-1C	ID_814	4	0	0.14	1.14
Sspon.03G0042500-1C	ID_815	1	0	-1.87	-1.43
Sspon.03G0042880-1C	ID_816	4	0	0.57	3.37
Sspon.03G0044230-2D	ID_817	0	0	-1.55	-2.23
Sspon.03G0045110-1D	ID_818	4	0	-0.41	1.54
Sspon.03G0045430-1D	ID_819	1	0	-2.51	-2.14
Sspon.03G0047470-1D	ID_820	3	0	0.65	-8.61
Sspon.04G0000530-2C	ID_821	4	0	0.03	1.57
Sspon.04G0001050-2B	ID_822	4	0	-0.25	0.79
Sspon.04G0001410-1A	ID_823	1	0	-1.29	-1.32
Sspon.04G0002940-1A	ID_824	1	0	-4.54	-2.51
Sspon.04G0002940-1P	ID_825	1	0	-5	-3.34
Sspon.04G0002940-2C	ID_826	1	0	-3	-2.28
Sspon.04G0002960-1A	ID_827	0	0	-0.96	-2.45
Sspon.04G0002960-1P	ID_828	0	0	-0.96	-2.39
Sspon.04G0004670-2B	ID_829	1	0	-1.07	-0.97
Sspon.04G0004670-4D	ID_830	2	0	-1.02	-0.48
Sspon.04G0004780-2B	ID_831	1	0	-2.39	-1.81
Sspon.04G0004780-4D	ID_832	1	0	-1.96	-1.96
Sspon.04G0004850-3D	ID_833	1	0	-2.11	-1.57
Sspon.04G0005320-1A	ID_834	1	0	-1.63	-1.34
Sspon.04G0005320-3D	ID_835	1	0	-1.42	-1.64
Sspon.04G0006080-2D	ID_836	6	0	1.94	2.16
Sspon.04G0006270-2D	ID_837	2	0	-0.9	0.55
Sspon.04G0006900-3D	ID_838	0	0	-0.64	-1.73
Sspon.04G0007080-4D	ID_839	2	0	-8.31	-3.4
Sspon.04G0007360-3P	ID_840	3	0	-0.19	-1.85
Sspon.04G0007360-4P	ID_841	3	0	-0.37	-1.71
Sspon.04G0007750-3D	ID_842	6	0	1.05	1.35
Sspon.04G0008080-3P	ID_843	4	0	-0.18	1.69
Sspon.04G0008130-1A	ID_844	1	0	-1.21	-0.8
Sspon.04G0008130-2B	ID_845	1	0	-1.02	-1.24
Sspon.04G0008610-1A	ID_846	2	0	-1.96	-0.63
Sspon.04G0008670-1P	ID_847	4	0	-3.32	4.72
Sspon.04G0008670-3P	ID_848	4	0	0.15	4.8
Sspon.04G0008670-4P	ID_849	7	0	1.94	6.13
Sspon.04G0009150-2B	ID_850	6	0	1.67	1.51
Sspon.04G0009150-4P	ID_851	6	0	1.58	1.14
Sspon.04G0010720-1P	ID_852	3	0	0.35	-1.26
Sspon.04G0010720-2P	ID_853	3	0	0.07	-1.29
Sspon.04G0010720-3C	ID_854	3	0	0.28	-1.11
Sspon.04G0010740-3C	ID_855	1	0	-2.23	-1.83
Sspon.04G0011040-2B	ID_856	3	0	0.83	-7.62
Sspon.04G0011080-1A	ID_857	1	0	-3.33	-2.19
Sspon.04G0011940-1A	ID_858	1	0	-2.29	-2.71
Sspon.04G0011940-1T	ID_859	1	0	-2.2	-2.66
Sspon.04G0011940-4D	ID_860	1	0	-2.45	-2.72
Sspon.04G0013160-2B	ID_861	3	0	0.28	-3.89
Sspon.04G0013280-1A	ID_862	1	0	-5.51	-4.36
Sspon.04G0013280-2D	ID_863	1	0	-6.44	-4.71
Sspon.04G0013810-1A	ID_864	3	0	-0.03	-1.49
Sspon.04G0013810-2B	ID_865	3	0	-0.08	-1.72
Sspon.04G0014460-1A	ID_866	0	0	-1.21	-2.02
Sspon.04G0014460-2B	ID_867	1	0	-1.22	-1.62
Sspon.04G0015580-2C	ID_868	6	0	1.05	0.69
Sspon.04G0016890-4D	ID_869	6	0	1.24	0.81
Sspon.04G0017000-2C	ID_870	6	0	8.96	8.01
Sspon.04G0018680-2B	ID_871	1	0	-5.02	-2.79
Sspon.04G0018690-1A	ID_872	2	0	-4.34	-1.88
Sspon.04G0018690-1T	ID_873	1	0	-4.14	-3.12
Sspon.04G0018690-2C	ID_874	1	0	-4.25	-3.71
Sspon.04G0018940-1A	ID_875	6	0	12.91	13.06
Sspon.04G0018980-1A	ID_876	4	0	-0.4	1.07
Sspon.04G0019140-2D	ID_877	3	0	0.06	-1.19
Sspon.04G0019280-3C	ID_878	4	0	-0.2	3.73
Sspon.04G0020420-1A	ID_879	4	0	0.13	2.09
Sspon.04G0021760-1B	ID_880	2	0	-7.2	0.75
Sspon.04G0022620-2D	ID_881	3	0	0.54	-0.88
Sspon.04G0022820-1B	ID_882	4	0	-0.27	3.78
Sspon.04G0024260-3D	ID_883	6	0	1.92	1.89
Sspon.04G0024440-1B	ID_884	3	0	0.18	-1.22
Sspon.04G0025740-2C	ID_885	6	0	1.5	1.09
Sspon.04G0025740-3D	ID_886	6	0	1.57	1.35
Sspon.04G0029600-2C	ID_887	4	0	0.16	2.09
Sspon.04G0029600-2P	ID_888	4	0	-0.03	3.21
Sspon.04G0029600-3D	ID_889	4	0	0.15	1.77
Sspon.04G0030340-1C	ID_890	3	0	0.17	-1.24
Sspon.04G0031690-1C	ID_891	4	0	0.08	1.33
Sspon.04G0033440-1C	ID_892	1	0	-1.15	-1.17
Sspon.04G0037390-1D	ID_893	3	0	-0.04	-1.47
Sspon.04G0037400-1D	ID_894	2	0	-8.24	1.48
Sspon.05G0000710-1A	ID_895	4	0	0	9.23
Sspon.05G0000710-2D	ID_896	2	0	-4.91	3.54
Sspon.05G0002210-1A	ID_897	2	0	-2.4	2.28
Sspon.05G0002690-1P	ID_898	1	0	-2.66	-1.84
Sspon.05G0003550-1A	ID_899	6	0	1.33	1.04
Sspon.05G0003550-3D	ID_900	6	0	1.27	1.04
Sspon.05G0004770-1A	ID_901	3	0	0.77	-3.02
Sspon.05G0004770-2D	ID_902	3	0	0.51	-3.91
Sspon.05G0004850-1P	ID_903	1	0	-4.24	-4.1
Sspon.05G0005280-1A	ID_904	1	0	-1.83	-1.92
Sspon.05G0005280-2C	ID_905	1	0	-1.91	-1.92
Sspon.05G0005280-3D	ID_906	1	0	-1.82	-1.93
Sspon.05G0005340-1A	ID_907	1	0	-1.78	-2.12
Sspon.05G0005370-1A	ID_908	5	0	1.05	-0.75
Sspon.05G0005960-3C	ID_909	3	0	0.01	-1.16
Sspon.05G0006760-1A	ID_910	3	0	0.17	-1.57
Sspon.05G0006760-2B	ID_911	3	0	0.12	-1.54
Sspon.05G0006760-3C	ID_912	3	0	0.18	-1.5
Sspon.05G0006760-4D	ID_913	3	0	0.06	-1.78
Sspon.05G0009440-1A	ID_914	2	0	-9	-3.79
Sspon.05G0011440-4D	ID_915	2	0	-1.14	-0.24
Sspon.05G0011670-1A	ID_916	7	0	0.64	2.36
Sspon.05G0011670-4D	ID_917	7	0	0.58	1.88
Sspon.05G0011990-2B	ID_918	5	0	0.84	-0.67
Sspon.05G0012090-1A	ID_919	2	0	-1.88	-0.33
Sspon.05G0012090-2B	ID_920	2	0	-2.21	-0.64
Sspon.05G0012090-3C	ID_921	2	0	-2.06	-0.72
Sspon.05G0012090-4D	ID_922	2	0	-2.07	-0.56
Sspon.05G0012840-2C	ID_923	4	0	-0.22	1.57
Sspon.05G0013400-1A	ID_924	7	0	2.4	7.09
Sspon.05G0013800-2B	ID_925	3	0	-0.45	-10.46
Sspon.05G0014280-4D	ID_926	4	0	-0.23	2.82
Sspon.05G0014650-1P	ID_927	4	0	-0.21	1.39
Sspon.05G0014650-2P	ID_928	4	0	0.06	2.57
Sspon.05G0014870-1T	ID_929	1	0	-10.53	-10.53
Sspon.05G0015690-2B	ID_930	1	0	-2.58	-2.89
Sspon.05G0015690-3C	ID_931	1	0	-2.33	-2.31
Sspon.05G0015690-4D	ID_932	1	0	-2.38	-3.14
Sspon.05G0016850-1A	ID_933	1	0	-1.56	-1.72
Sspon.05G0016850-2B	ID_934	1	0	-1.52	-1.9
Sspon.05G0017560-2B	ID_935	4	0	-0.57	0.99
Sspon.05G0017620-1A	ID_936	4	0	-0.55	3.94
Sspon.05G0017880-1A	ID_937	3	0	0.32	-0.9
Sspon.05G0019470-1A	ID_938	3	0	0.25	-0.79
Sspon.05G0019940-4D	ID_939	6	0	1.43	1.28
Sspon.05G0020680-2P	ID_940	4	0	0.42	2.86
Sspon.05G0022980-1P	ID_941	1	0	-1.97	-1.62
Sspon.05G0023180-2D	ID_942	3	0	0.14	-0.93
Sspon.05G0023240-1B	ID_943	1	0	-1.11	-0.87
Sspon.05G0023900-2C	ID_944	6	0	1.87	1.76
Sspon.05G0026660-1B	ID_945	2	0	-1.77	-0.49
Sspon.05G0026700-1B	ID_946	0	0	-1.72	-4.28
Sspon.05G0026700-2C	ID_947	0	0	-1.56	-4.06
Sspon.05G0027810-1B	ID_948	3	0	-0.26	-1.39
Sspon.05G0027810-2C	ID_949	3	0	-0.28	-1.79
Sspon.05G0027810-3D	ID_950	3	0	-0.26	-1.48
Sspon.05G0029030-2C	ID_951	6	0	1.28	0.73
Sspon.05G0030020-2C	ID_952	4	0	-0.67	0.81
Sspon.05G0030670-2C	ID_953	4	0	-0.02	1.1
Sspon.05G0034260-1C	ID_954	4	0	0.22	3.32
Sspon.05G0034420-2D	ID_955	6	0	1.14	1.41
Sspon.05G0034650-1C	ID_956	4	0	-3.1	6.75
Sspon.05G0036020-1C	ID_957	2	0	-9.17	-0.09
Sspon.05G0037130-1D	ID_958	5	0	1.02	-0.36
Sspon.05G0038690-1D	ID_959	6	0	1.01	1.15
Sspon.05G0039120-1D	ID_960	1	0	-8.91	-8.91
Sspon.06G0000540-2B	ID_961	1	0	-2.04	-1.09
Sspon.06G0001550-3D	ID_962	3	0	0.32	-10.63
Sspon.06G0003570-3C	ID_963	4	0	1	5
Sspon.06G0004020-2B	ID_964	1	0	-1.62	-1.15
Sspon.06G0004840-2B	ID_965	1	0	-2.43	-2.47
Sspon.06G0004840-4D	ID_966	1	0	-2.26	-2.77
Sspon.06G0005540-2B	ID_967	6	0	1.38	1.33
Sspon.06G0006960-2B	ID_968	4	0	-1	2.05
Sspon.06G0007450-2B	ID_969	2	0	-1.57	-0.74
Sspon.06G0008010-1A	ID_970	3	0	-0.03	-1.19
Sspon.06G0008170-2B	ID_971	4	0	-3.7	5.77
Sspon.06G0011400-1A	ID_972	3	0	0.87	-1.51
Sspon.06G0011400-1T	ID_973	3	0	1.15	-1.29
Sspon.06G0011400-2T	ID_974	3	0	1.29	-1.46
Sspon.06G0011810-1A	ID_975	1	0	-2.68	-2.41
Sspon.06G0011810-2B	ID_976	1	0	-3.01	-2.72
Sspon.06G0011810-3C	ID_977	2	0	-9.35	-2.36
Sspon.06G0013060-1A	ID_978	2	0	-7.62	2.48
Sspon.06G0013150-1A	ID_979	4	0	0.37	3.06
Sspon.06G0013150-2B	ID_980	4	0	0.47	4.27
Sspon.06G0013520-1P	ID_981	3	0	0.53	-1.71
Sspon.06G0013880-2D	ID_982	6	0	10.16	8.72
Sspon.06G0014360-2C	ID_983	5	0	0.61	-0.59
Sspon.06G0014360-3D	ID_984	3	0	0.34	-1.43
Sspon.06G0014830-1P	ID_985	6	0	1.66	0.9
Sspon.06G0014830-1T	ID_986	5	0	1.55	0.58
Sspon.06G0014830-2B	ID_987	5	0	1.54	0.61
Sspon.06G0014830-2T	ID_988	5	0	1.6	0.69
Sspon.06G0014830-3C	ID_989	5	0	1.37	0.44
Sspon.06G0015220-1P	ID_990	5	0	1.32	0.08
Sspon.06G0015220-2C	ID_991	5	0	1.46	0.62
Sspon.06G0015220-3D	ID_992	5	0	1.7	0.58
Sspon.06G0015220-3P	ID_993	6	0	1.58	1.13
Sspon.06G0015220-4P	ID_994	5	0	1.55	0.69
Sspon.06G0015220-7P	ID_995	6	0	1.72	0.94
Sspon.06G0015240-2B	ID_996	6	0	8.02	6.78
Sspon.06G0015930-1P	ID_997	4	0	-4.09	6.08
Sspon.06G0015930-2B	ID_998	4	0	-2.26	3.56
Sspon.06G0016290-1A	ID_999	4	0	-1.06	1.29
Sspon.06G0019160-1A	ID_1000	4	0	1.2	6.54
Sspon.06G0019940-2D	ID_1001	6	0	3.28	3.1
Sspon.06G0019980-1B	ID_1002	1	0	-1.01	-1.02
Sspon.06G0021480-2C	ID_1003	2	0	-0.91	0.38
Sspon.06G0022410-1B	ID_1004	4	0	0.09	3.27
Sspon.06G0022740-1P	ID_1005	3	0	0.5	-0.61
Sspon.06G0024750-1B	ID_1006	4	0	0.29	2.45
Sspon.06G0025230-1B	ID_1007	6	0	2.3	1.97
Sspon.06G0025230-2D	ID_1008	5	0	1.62	0.36
Sspon.06G0026760-1B	ID_1009	1	0	-1.55	-1.08
Sspon.06G0027110-2C	ID_1010	4	0	-0.42	2.48
Sspon.06G0027770-2D	ID_1011	1	0	-1.69	-1.12
Sspon.06G0027870-1B	ID_1012	4	0	-0.15	0.87
Sspon.06G0027910-1B	ID_1013	3	0	0.24	-1.37
Sspon.06G0028270-1C	ID_1014	2	0	-3.08	-0.9
Sspon.06G0028350-1C	ID_1015	6	0	3.49	3.54
Sspon.06G0029550-1C	ID_1016	4	0	0.45	3.36
Sspon.06G0030970-1C	ID_1017	4	0	0.42	5.31
Sspon.06G0031400-1P	ID_1018	3	0	-0.29	-9.88
Sspon.06G0031400-2D	ID_1019	3	0	-0.05	-8.87
Sspon.06G0031460-1C	ID_1020	4	0	-0.41	2.71
Sspon.06G0031490-2D	ID_1021	2	0	-2.1	-0.98
Sspon.06G0031950-1C	ID_1022	1	0	-2.44	-1.83
Sspon.06G0031950-2D	ID_1023	1	0	-2.77	-2
Sspon.06G0032300-1C	ID_1024	5	0	1.45	0.55
Sspon.06G0034420-1D	ID_1025	3	0	0.03	-10.48
Sspon.06G0036130-1D	ID_1026	1	0	-2.14	-1.29
Sspon.07G0000670-1P	ID_1027	3	0	0.36	-1.4
Sspon.07G0001140-1A	ID_1028	6	0	1.44	1.57
Sspon.07G0001790-3C	ID_1029	2	0	-1.72	-0.42
Sspon.07G0002170-1P	ID_1030	1	0	-1.38	-1.08
Sspon.07G0002170-3C	ID_1031	1	0	-1.44	-0.96
Sspon.07G0003050-1A	ID_1032	5	0	1.31	-1.25
Sspon.07G0003760-1A	ID_1033	6	0	8.81	5.91
Sspon.07G0004060-1A	ID_1034	3	0	0.24	-0.99
Sspon.07G0004060-2B	ID_1035	3	0	0.19	-1.17
Sspon.07G0004060-3C	ID_1036	3	0	0.15	-0.97
Sspon.07G0004060-4D	ID_1037	3	0	0.22	-1.12
Sspon.07G0006270-1P	ID_1038	3	0	-0.36	-1.38
Sspon.07G0006270-4D	ID_1039	3	0	-0.31	-1.79
Sspon.07G0008750-2C	ID_1040	4	0	0.09	2.84
Sspon.07G0008750-3D	ID_1041	4	0	0.15	2.8
Sspon.07G0009120-4D	ID_1042	4	0	-0.15	3.38
Sspon.07G0009340-2B	ID_1043	3	0	0.43	-1.26
Sspon.07G0009340-4D	ID_1044	3	0	0.38	-1.15
Sspon.07G0009620-1A	ID_1045	4	0	0.42	6.86
Sspon.07G0009630-1A	ID_1046	6	0	2.76	3.26
Sspon.07G0009630-2B	ID_1047	7	0	1.78	2.56
Sspon.07G0009630-3C	ID_1048	6	0	2.66	3.16
Sspon.07G0009630-4D	ID_1049	6	0	2.33	2.36
Sspon.07G0010050-1T	ID_1050	4	0	-0.5	1.33
Sspon.07G0010240-1A	ID_1051	2	0	-2.86	-1.28
Sspon.07G0010240-1P	ID_1052	2	0	-2.92	-1.41
Sspon.07G0010240-2B	ID_1053	1	0	-2.25	-1.32
Sspon.07G0010240-3C	ID_1054	1	0	-2.39	-1.38
Sspon.07G0010240-4D	ID_1055	2	0	-2.73	-1.34
Sspon.07G0010320-1A	ID_1056	1	0	-3.12	-2.57
Sspon.07G0010570-1P	ID_1057	3	0	-0.57	-3.66
Sspon.07G0010770-1A	ID_1058	6	0	1	1.03
Sspon.07G0011200-3D	ID_1059	1	0	-1.76	-1.29
Sspon.07G0011210-1A	ID_1060	1	0	-1.08	-1.07
Sspon.07G0011210-2B	ID_1061	1	0	-1.11	-0.96
Sspon.07G0011810-2C	ID_1062	7	0	0.51	1.66
Sspon.07G0012340-1A	ID_1063	2	0	-1.02	0.95
Sspon.07G0012580-2B	ID_1064	4	0	-0.18	0.95
Sspon.07G0013030-2B	ID_1065	2	0	-4.53	-1.33
Sspon.07G0013060-1A	ID_1066	2	0	-4.39	-1.39
Sspon.07G0014010-1A	ID_1067	1	0	-2.41	-1.55
Sspon.07G0014010-2B	ID_1068	2	0	-2.02	-0.22
Sspon.07G0014010-3C	ID_1069	2	0	-2.3	-0.61
Sspon.07G0014380-1A	ID_1070	1	0	-1.54	-1.46
Sspon.07G0014450-1A	ID_1071	4	0	-0.26	1.67
Sspon.07G0014610-1A	ID_1072	6	0	1.09	1.31
Sspon.07G0014610-2B	ID_1073	6	0	1.27	1.64
Sspon.07G0014610-3C	ID_1074	6	0	1.51	1.81
Sspon.07G0014640-4D	ID_1075	6	0	1.41	1.56
Sspon.07G0014820-1A	ID_1076	4	0	-0.09	1.3
Sspon.07G0014820-2C	ID_1077	4	0	-0.19	3.87
Sspon.07G0015360-1A	ID_1078	4	0	-0.5	2.66
Sspon.07G0015590-1A	ID_1079	4	0	-0.32	0.95
Sspon.07G0016290-1A	ID_1080	4	0	0.35	2.41
Sspon.07G0016690-1A	ID_1081	4	0	0.21	1.22
Sspon.07G0016930-3C	ID_1082	4	0	-0.39	0.99
Sspon.07G0017250-1A	ID_1083	4	0	0	7.89
Sspon.07G0017550-2C	ID_1084	1	0	-2.62	-2.02
Sspon.07G0017620-1A	ID_1085	4	0	0.02	2.33
Sspon.07G0017780-2B	ID_1086	2	0	-1.84	-0.9
Sspon.07G0017810-2B	ID_1087	4	0	-0.18	2.22
Sspon.07G0017840-1A	ID_1088	2	0	-7.26	2.45
Sspon.07G0017840-3C	ID_1089	4	0	0.46	3.04
Sspon.07G0017860-2P	ID_1090	4	0	-0.26	6.53
Sspon.07G0017890-2B	ID_1091	4	0	-0.14	1.92
Sspon.07G0018340-2B	ID_1092	3	0	-0.21	-2.51
Sspon.07G0018340-3C	ID_1093	3	0	-0.27	-2.07
Sspon.07G0019320-1A	ID_1094	1	0	-3.26	-2.14
Sspon.07G0019830-3C	ID_1095	3	0	-0.11	-11.56
Sspon.07G0020770-4D	ID_1096	3	0	0.55	-0.85
Sspon.07G0021860-3D	ID_1097	3	0	0.1	-1.44
Sspon.07G0021990-2C	ID_1098	3	0	0.16	-1.12
Sspon.07G0021990-3D	ID_1099	3	0	0.24	-1.07
Sspon.07G0023480-1B	ID_1100	4	0	-0.36	2.86
Sspon.07G0025900-1B	ID_1101	4	0	0.27	3.17
Sspon.07G0026010-1B	ID_1102	2	0	-4.52	3.19
Sspon.07G0027560-1B	ID_1103	2	0	-1.22	-0.6
Sspon.07G0028380-1B	ID_1104	4	0	0.11	5.7
Sspon.07G0028800-1B	ID_1105	1	0	-1.54	-1.11
Sspon.07G0028840-1B	ID_1106	3	0	1.08	-4.97
Sspon.07G0029190-1B	ID_1107	4	0	-0.08	2.76
Sspon.07G0029590-2C	ID_1108	3	0	0.49	-13.56
Sspon.07G0032560-1C	ID_1109	4	0	-0.1	3.64
Sspon.07G0032980-1C	ID_1110	1	0	-2.45	-1.88
Sspon.07G0032980-1P	ID_1111	1	0	-2.3	-1.74
Sspon.07G0032980-2D	ID_1112	1	0	-2.55	-1.31
Sspon.07G0034060-2D	ID_1113	4	0	0	16.46
Sspon.07G0034790-1C	ID_1114	4	0	-0.47	3.51
Sspon.07G0037940-1D	ID_1115	3	0	0.5	-0.88
Sspon.07G0038400-1D	ID_1116	4	0	0.36	3.53
Sspon.08G0002300-1A	ID_1117	4	0	-0.62	2.46
Sspon.08G0003030-1A	ID_1118	4	0	0.22	1.65
Sspon.08G0003170-1A	ID_1119	2	0	-12.79	1.21
Sspon.08G0003480-2B	ID_1120	1	0	-2.22	-2.49
Sspon.08G0003580-2B	ID_1121	0	0	-0.4	-1.44
Sspon.08G0003790-3C	ID_1122	1	0	-1.27	-1.08
Sspon.08G0004160-1A	ID_1123	1	0	-4.26	-3.74
Sspon.08G0004160-1P	ID_1124	1	0	-3.13	-2.85
Sspon.08G0004250-3C	ID_1125	4	0	-0.1	2.37
Sspon.08G0005690-1A	ID_1126	1	0	-4.33	-3.1
Sspon.08G0006650-1A	ID_1127	1	0	-2.45	-2.08
Sspon.08G0006650-2C	ID_1128	1	0	-2.54	-2.05
Sspon.08G0006730-2B	ID_1129	0	0	-1.33	-3.14
Sspon.08G0007120-4D	ID_1130	4	0	0.32	2.07
Sspon.08G0007250-1P	ID_1131	1	0	-1.1	-1.08
Sspon.08G0007290-4D	ID_1132	2	0	-1.76	0.28
Sspon.08G0007410-1A	ID_1133	1	0	-2.03	-1.19
Sspon.08G0007410-2C	ID_1134	1	0	-1.94	-1.09
Sspon.08G0007500-1A	ID_1135	2	0	-1.33	-0.61
Sspon.08G0007570-1A	ID_1136	1	0	-2.88	-2.69
Sspon.08G0007570-2B	ID_1137	1	0	-3.62	-3.08
Sspon.08G0007570-3D	ID_1138	1	0	-3.58	-2.55
Sspon.08G0007600-3C	ID_1139	3	0	0.54	-3.3
Sspon.08G0007660-1A	ID_1140	1	0	-1.56	-1.15
Sspon.08G0007660-3C	ID_1141	1	0	-1.53	-1.41
Sspon.08G0007940-2B	ID_1142	4	0	0	8.69
Sspon.08G0009300-1A	ID_1143	1	0	-2.27	-1.81
Sspon.08G0009300-1T	ID_1144	1	0	-2.52	-1.45
Sspon.08G0009300-2B	ID_1145	1	0	-2.48	-1.5
Sspon.08G0011120-3C	ID_1146	4	0	-0.64	1.89
Sspon.08G0011150-1A	ID_1147	0	0	-1.9	-2.85
Sspon.08G0011150-3C	ID_1148	1	0	-1.88	-2.55
Sspon.08G0011450-4D	ID_1149	4	0	-0.32	1
Sspon.08G0012440-1A	ID_1150	3	0	-0.33	-1.66
Sspon.08G0012440-2B	ID_1151	3	0	-0.38	-1.65
Sspon.08G0012550-1A	ID_1152	2	0	-7.73	-2.69
Sspon.08G0013980-1A	ID_1153	4	0	-3.7	4.13
Sspon.08G0014210-1A	ID_1154	6	0	2.28	1.45
Sspon.08G0014210-2B	ID_1155	6	0	2.42	1.56
Sspon.08G0014210-3D	ID_1156	6	0	2.24	1.48
Sspon.08G0015110-1A	ID_1157	1	0	-3.07	-3.07
Sspon.08G0015110-2D	ID_1158	1	0	-3.47	-3.5
Sspon.08G0015180-2B	ID_1159	4	0	0.47	1.89
Sspon.08G0015710-3D	ID_1160	1	0	-1.92	-2.44
Sspon.08G0015820-1A	ID_1161	1	0	-2.02	-2.4
Sspon.08G0015820-2B	ID_1162	1	0	-2.03	-2.53
Sspon.08G0016410-1A	ID_1163	3	0	0.19	-0.86
Sspon.08G0016410-1T	ID_1164	3	0	0.2	-0.83
Sspon.08G0016680-1A	ID_1165	1	0	-1.73	-1.91
Sspon.08G0016860-2B	ID_1166	3	0	0.13	-1.22
Sspon.08G0017130-1A	ID_1167	2	0	-5.04	1.9
Sspon.08G0017530-1B	ID_1168	2	0	-1.75	0.5
Sspon.08G0018010-1B	ID_1169	3	0	0.08	-0.94
Sspon.08G0018010-1P	ID_1170	3	0	-0.05	-1.25
Sspon.08G0018010-3D	ID_1171	3	0	-0.06	-1.26
Sspon.08G0018430-2P	ID_1172	6	0	2.31	1.27
Sspon.08G0021020-1B	ID_1173	1	0	-1.15	-0.94
Sspon.08G0021020-2C	ID_1174	1	0	-1.56	-1.04
Sspon.08G0021030-1B	ID_1175	4	0	0.19	4.06
Sspon.08G0022370-1B	ID_1176	1	0	-1.27	-0.89
Sspon.08G0022570-2C	ID_1177	4	0	-0.42	2.12
Sspon.08G0024630-1C	ID_1178	1	0	-2.58	-1.6
Sspon.08G0024720-1C	ID_1179	1	0	-1.73	-2.34
Sspon.08G0026670-1C	ID_1180	0	0	-0.64	-1.97
Sspon.08G0026670-1P	ID_1181	0	0	-0.67	-2.22
Sspon.08G0027520-1C	ID_1182	3	0	-0.38	-1.76

## Sheet: Table S5
Table S5. Trend profiles of control samples from cultivar GT31 across mild, moderate, and severe drought time points.
gene_id	SPOT	Profile	GT31-B	GT31-C	GT31-D
MSTRG.100014	ID_0	6	0	9.78	9.44
MSTRG.100143	ID_1	6	0	1.28	1.22
MSTRG.100399	ID_2	6	0	1.32	1.34
MSTRG.100425	ID_3	1	0	-1.92	-1.14
MSTRG.100474	ID_4	6	0	1.01	0.53
MSTRG.100554	ID_5	1	0	-1.09	-0.71
MSTRG.100602	ID_6	6	0	2.25	1.23
MSTRG.10063	ID_7	1	0	-1.73	-1.86
MSTRG.100633	ID_8	6	0	1.86	1.36
MSTRG.100720	ID_9	1	0	-1.79	-1.75
MSTRG.100746	ID_10	2	0	-9.44	0.01
MSTRG.100809	ID_11	0	0	-1.09	-2.07
MSTRG.10085	ID_12	6	0	2.99	3.63
MSTRG.100913	ID_13	3	0	0.31	-2.88
MSTRG.101007	ID_14	1	0	-1.76	-1.41
MSTRG.101041	ID_15	6	0	8.46	8.28
MSTRG.101173	ID_16	1	0	-1.45	-1.45
MSTRG.101315	ID_17	0	0	-0.89	-2.08
MSTRG.101335	ID_18	1	0	-1.74	-1.17
MSTRG.101349	ID_19	6	0	1.1	0.87
MSTRG.101364	ID_20	5	0	3.86	1.1
MSTRG.101370	ID_21	7	0	1.46	2.7
MSTRG.101482	ID_22	3	0	0.42	-2.7
MSTRG.101654	ID_23	5	0	1.28	0.59
MSTRG.101679	ID_24	0	0	-1.05	-1.89
MSTRG.101743	ID_25	5	0	1.55	0.14
MSTRG.101965	ID_26	6	0	1.76	1.65
MSTRG.102113	ID_27	1	0	-1.14	-0.81
MSTRG.102115	ID_28	0	0	-1.58	-2.5
MSTRG.102127	ID_29	6	0	1.66	0.99
MSTRG.102251	ID_30	6	0	1.9	1.97
MSTRG.102256	ID_31	6	0	2.49	2.63
MSTRG.102299	ID_32	5	0	4.32	1.25
MSTRG.102302	ID_33	6	0	3.07	3.51
MSTRG.102340	ID_34	1	0	-2.12	-1.18
MSTRG.102467	ID_35	0	0	-1.6	-2.4
MSTRG.102484	ID_36	6	0	1.14	1.15
MSTRG.102607	ID_37	0	0	-1.01	-1.51
MSTRG.102611	ID_38	6	0	10.56	10.09
MSTRG.10265	ID_39	6	0	1.89	1.3
MSTRG.102651	ID_40	6	0	2.84	1.64
MSTRG.102691	ID_41	1	0	-1.09	-0.96
MSTRG.102702	ID_42	1	0	-1.05	-1.18
MSTRG.102703	ID_43	1	0	-2.22	-3.02
MSTRG.102783	ID_44	6	0	1.17	0.97
MSTRG.10287	ID_45	6	0	1.26	1.27
MSTRG.102882	ID_46	6	0	1.17	0.79
MSTRG.102897	ID_47	3	0	-0.21	-3.03
MSTRG.102898	ID_48	6	0	1.06	0.66
MSTRG.1029	ID_49	1	0	-3.79	-3.17
MSTRG.102928	ID_50	0	0	-2.38	-4.04
MSTRG.10293	ID_51	1	0	-1.38	-1.54
MSTRG.102938	ID_52	5	0	1.37	0.61
MSTRG.103005	ID_53	6	0	14.57	14.44
MSTRG.103009	ID_54	6	0	6.96	6.59
MSTRG.10306	ID_55	6	0	1.21	0.74
MSTRG.103101	ID_56	1	0	-1.07	-1.44
MSTRG.103155	ID_57	6	0	1.02	0.61
MSTRG.103195	ID_58	1	0	-1.17	-1.39
MSTRG.103286	ID_59	6	0	1.26	0.64
MSTRG.103324	ID_60	2	0	-1.52	-0.62
MSTRG.103426	ID_61	1	0	-1.13	-0.68
MSTRG.103435	ID_62	1	0	-1.07	-0.61
MSTRG.103451	ID_63	2	0	-10.02	0.03
MSTRG.103497	ID_64	6	0	1.26	0.76
MSTRG.103530	ID_65	0	0	-1.51	-2.28
MSTRG.103566	ID_66	3	0	0.43	-1.49
MSTRG.10357	ID_67	6	0	2.15	1.83
MSTRG.103606	ID_68	1	0	-1.22	-1.07
MSTRG.103607	ID_69	1	0	-1.19	-1.04
MSTRG.103615	ID_70	4	0	-0.64	0.98
MSTRG.103666	ID_71	2	0	-1.84	-0.82
MSTRG.10368	ID_72	6	0	1.34	1.29
MSTRG.103694	ID_73	6	0	1.35	0.72
MSTRG.103794	ID_74	6	0	1.69	1.34
MSTRG.103892	ID_75	6	0	3.2	2.98
MSTRG.103929	ID_76	6	0	2.27	1.36
MSTRG.104013	ID_77	6	0	1.86	0.99
MSTRG.104110	ID_78	1	0	-2.05	-2.05
MSTRG.104185	ID_79	0	0	-1.6	-2.94
MSTRG.10430	ID_80	6	0	1.07	0.69
MSTRG.104326	ID_81	1	0	-2.8	-2.44
MSTRG.104337	ID_82	6	0	2.08	2.07
MSTRG.104412	ID_83	6	0	1.71	1.24
MSTRG.104460	ID_84	1	0	-1.69	-2.07
MSTRG.104464	ID_85	1	0	-1.31	-1.5
MSTRG.104471	ID_86	6	0	1.72	1.82
MSTRG.104472	ID_87	6	0	1.87	1.87
MSTRG.104490	ID_88	1	0	-2.28	-1.47
MSTRG.104493	ID_89	0	0	-3.24	-5.27
MSTRG.104499	ID_90	1	0	-2.67	-2.48
MSTRG.104504	ID_91	1	0	-3.13	-2.51
MSTRG.104568	ID_92	2	0	-2.48	-0.54
MSTRG.104611	ID_93	1	0	-1.7	-1.48
MSTRG.10470	ID_94	1	0	-1.23	-1.49
MSTRG.104769	ID_95	1	0	-1.28	-1.27
MSTRG.104770	ID_96	1	0	-1.02	-0.93
MSTRG.104798	ID_97	6	0	1.26	0.8
MSTRG.104866	ID_98	3	0	-0.07	-1.38
MSTRG.10489	ID_99	6	0	1.35	1.77
MSTRG.10490	ID_100	7	0	1.19	1.69
MSTRG.104952	ID_101	6	0	1.05	1.29
MSTRG.104958	ID_102	1	0	-2.27	-1.56
MSTRG.104964	ID_103	1	0	-1.13	-1.45
MSTRG.105069	ID_104	3	0	0	-1.79
MSTRG.105081	ID_105	3	0	0.6	-1.83
MSTRG.105082	ID_106	2	0	-2.56	-0.4
MSTRG.105135	ID_107	6	0	1.13	0.6
MSTRG.105159	ID_108	1	0	-1.51	-1.87
MSTRG.105160	ID_109	1	0	-2.6	-2.67
MSTRG.105314	ID_110	3	0	0.06	-2.38
MSTRG.105315	ID_111	3	0	1.15	-1.46
MSTRG.105325	ID_112	5	0	1.08	0.37
MSTRG.105334	ID_113	3	0	-0.2	-2.47
MSTRG.105420	ID_114	6	0	2.29	1.96
MSTRG.105745	ID_115	0	0	-1.77	-2.74
MSTRG.105841	ID_116	6	0	3.5	3.93
MSTRG.105910	ID_117	1	0	-1.8	-0.95
MSTRG.105921	ID_118	6	0	5.28	4.24
MSTRG.10593	ID_119	6	0	1.16	0.78
MSTRG.106081	ID_120	6	0	1.14	0.62
MSTRG.106146	ID_121	1	0	-1.42	-1.85
MSTRG.106183	ID_122	6	0	1.15	0.78
MSTRG.106205	ID_123	6	0	2.12	1.31
MSTRG.10622	ID_124	1	0	-1.05	-1.42
MSTRG.106279	ID_125	6	0	15.14	14.89
MSTRG.106316	ID_126	6	0	3.21	3.57
MSTRG.106377	ID_127	1	0	-1.35	-1.3
MSTRG.106387	ID_128	1	0	-1.57	-1.35
MSTRG.1064	ID_129	1	0	-1.38	-1.56
MSTRG.106572	ID_130	5	0	1.2	0.38
MSTRG.106619	ID_131	1	0	-2.49	-2.81
MSTRG.106676	ID_132	6	0	1.22	0.97
MSTRG.106677	ID_133	6	0	1.21	0.6
MSTRG.106679	ID_134	6	0	3.07	1.89
MSTRG.106719	ID_135	6	0	1.78	1.75
MSTRG.106729	ID_136	3	0	0.05	-1.94
MSTRG.106815	ID_137	6	0	1.62	1.01
MSTRG.10685	ID_138	1	0	-1.02	-1.32
MSTRG.106913	ID_139	1	0	-1.15	-0.98
MSTRG.106914	ID_140	1	0	-1.17	-1.16
MSTRG.106917	ID_141	3	0	-0.58	-2.84
MSTRG.106918	ID_142	3	0	-0.38	-2.14
MSTRG.106923	ID_143	5	0	1.1	0.3
MSTRG.106932	ID_144	5	0	1.47	0.63
MSTRG.106933	ID_145	5	0	1.47	0.48
MSTRG.10702	ID_146	6	0	1.04	1.28
MSTRG.10704	ID_147	5	0	1.15	0.47
MSTRG.107054	ID_148	3	0	0.18	-1.55
MSTRG.107168	ID_149	6	0	1	1.08
MSTRG.107265	ID_150	1	0	-1.21	-1.48
MSTRG.107266	ID_151	0	0	-1.32	-2.18
MSTRG.107298	ID_152	1	0	-1.33	-0.71
MSTRG.107349	ID_153	6	0	1.09	0.95
MSTRG.107445	ID_154	2	0	-2.85	-1.26
MSTRG.107485	ID_155	5	0	1.29	0.41
MSTRG.107497	ID_156	6	0	2.2	2.09
MSTRG.107498	ID_157	6	0	2.29	2.08
MSTRG.107538	ID_158	1	0	-1.01	-0.93
MSTRG.107540	ID_159	6	0	1.12	0.98
MSTRG.107707	ID_160	2	0	-1.02	-0.43
MSTRG.107710	ID_161	0	0	-1.5	-2.3
MSTRG.107734	ID_162	3	0	2.49	-7.59
MSTRG.107841	ID_163	4	0	-0.97	1.67
MSTRG.10787	ID_164	1	0	-1.34	-1.46
MSTRG.1080	ID_165	0	0	-1.46	-2.46
MSTRG.108023	ID_166	1	0	-1.13	-1.48
MSTRG.108095	ID_167	2	0	-1.53	-0.47
MSTRG.108099	ID_168	1	0	-2.12	-2.37
MSTRG.1081	ID_169	0	0	-1.46	-2.98
MSTRG.108100	ID_170	1	0	-2.5	-2.31
MSTRG.108170	ID_171	1	0	-2.06	-2.18
MSTRG.108278	ID_172	0	0	-1.19	-1.63
MSTRG.108307	ID_173	1	0	-2.4	-1.52
MSTRG.10844	ID_174	6	0	1.67	1.49
MSTRG.108533	ID_175	0	0	-1.2	-1.95
MSTRG.108614	ID_176	6	0	1.8	1.06
MSTRG.108733	ID_177	1	0	-1.31	-1.38
MSTRG.108767	ID_178	6	0	2.73	1.53
MSTRG.108801	ID_179	6	0	1.65	1.72
MSTRG.108824	ID_180	0	0	-1.54	-2.13
MSTRG.108898	ID_181	6	0	1.54	1.92
MSTRG.108899	ID_182	6	0	2.07	2.19
MSTRG.108924	ID_183	0	0	-1.17	-1.72
MSTRG.108936	ID_184	1	0	-1.8	-2.11
MSTRG.109095	ID_185	6	0	1.44	1.27
MSTRG.109101	ID_186	1	0	-1.45	-1.87
MSTRG.109242	ID_187	1	0	-2.21	-2.54
MSTRG.109323	ID_188	6	0	1.17	0.83
MSTRG.109341	ID_189	6	0	1.28	1.2
MSTRG.109381	ID_190	1	0	-1.58	-2.02
MSTRG.109476	ID_191	5	0	3.11	0.47
MSTRG.109543	ID_192	1	0	-1.32	-1.65
MSTRG.109547	ID_193	1	0	-1.14	-1.52
MSTRG.109665	ID_194	5	0	1.69	0.61
MSTRG.109687	ID_195	6	0	1.21	0.85
MSTRG.109740	ID_196	5	0	1.05	0.34
MSTRG.109827	ID_197	6	0	1.09	0.86
MSTRG.109862	ID_198	6	0	2.28	1.69
MSTRG.109863	ID_199	1	0	-1.4	-1.4
MSTRG.109866	ID_200	6	0	1.94	1.5
MSTRG.109867	ID_201	6	0	2.33	1.9
MSTRG.109892	ID_202	1	0	-1.34	-1.2
MSTRG.109903	ID_203	4	0	-0.6	0.8
MSTRG.109990	ID_204	5	0	1.14	0.56
MSTRG.109993	ID_205	1	0	-1.39	-1.03
MSTRG.109994	ID_206	1	0	-1.33	-1.37
MSTRG.110107	ID_207	6	0	1.55	1.8
MSTRG.11019	ID_208	6	0	1.25	0.93
MSTRG.110266	ID_209	5	0	2.03	0.66
MSTRG.110302	ID_210	6	0	1	0.73
MSTRG.110357	ID_211	1	0	-1.71	-1.66
MSTRG.110399	ID_212	1	0	-3.43	-3.52
MSTRG.110455	ID_213	6	0	1.95	1.3
MSTRG.110461	ID_214	6	0	1.52	1.86
MSTRG.110531	ID_215	1	0	-2.95	-1.69
MSTRG.110688	ID_216	3	0	0.25	-2
MSTRG.110724	ID_217	4	0	0.01	1.1
MSTRG.110728	ID_218	1	0	-1.52	-0.81
MSTRG.110729	ID_219	1	0	-1.55	-0.86
MSTRG.110807	ID_220	6	0	1.61	1.63
MSTRG.110884	ID_221	0	0	-1.05	-2.02
MSTRG.110885	ID_222	1	0	-1.62	-1.14
MSTRG.11096	ID_223	6	0	1.4	0.96
MSTRG.110976	ID_224	6	0	3.94	3.46
MSTRG.110977	ID_225	1	0	-1.72	-1.69
MSTRG.110980	ID_226	6	0	4.01	3.65
MSTRG.111033	ID_227	0	0	-1.6	-2.31
MSTRG.111080	ID_228	6	0	1.51	0.86
MSTRG.111091	ID_229	7	0	1.82	2.59
MSTRG.11111	ID_230	6	0	1.62	1.42
MSTRG.111186	ID_231	0	0	-1	-2.06
MSTRG.11120	ID_232	6	0	2.17	1.88
MSTRG.11125	ID_233	0	0	-2.2	-3.53
MSTRG.11126	ID_234	0	0	-2.11	-3.13
MSTRG.111365	ID_235	6	0	1.19	1.15
MSTRG.111378	ID_236	6	0	1.14	0.95
MSTRG.111438	ID_237	5	0	2.79	-0.27
MSTRG.111490	ID_238	3	0	-0.33	-1.83
MSTRG.111507	ID_239	6	0	2.12	1.37
MSTRG.111552	ID_240	6	0	1.14	1.45
MSTRG.111764	ID_241	1	0	-2.67	-3.03
MSTRG.111766	ID_242	0	0	-1.12	-1.67
MSTRG.111801	ID_243	5	0	1.5	0.36
MSTRG.111860	ID_244	1	0	-1.16	-1.03
MSTRG.111893	ID_245	0	0	-1.04	-1.49
MSTRG.112044	ID_246	1	0	-2.07	-2.81
MSTRG.112047	ID_247	1	0	-1.05	-1.34
MSTRG.112122	ID_248	1	0	-4.03	-4.03
MSTRG.112124	ID_249	1	0	-1.11	-0.67
MSTRG.112145	ID_250	1	0	-1.1	-0.86
MSTRG.11221	ID_251	1	0	-1.1	-1.37
MSTRG.112505	ID_252	1	0	-10.77	-10.77
MSTRG.112580	ID_253	5	0	1.39	0.63
MSTRG.11267	ID_254	5	0	1.48	0.47
MSTRG.112682	ID_255	6	0	2.08	2.51
MSTRG.11273	ID_256	6	0	2.28	1.9
MSTRG.112850	ID_257	5	0	2.59	-1.31
MSTRG.11286	ID_258	3	0	0.9	-1.7
MSTRG.11287	ID_259	3	0	0.67	-1.69
MSTRG.112889	ID_260	6	0	1.52	1.48
MSTRG.112905	ID_261	5	0	2.64	1.27
MSTRG.113023	ID_262	2	0	-2.38	-1.09
MSTRG.113036	ID_263	6	0	1.65	1.2
MSTRG.113090	ID_264	1	0	-1.47	-1.63
MSTRG.113138	ID_265	2	0	-1.18	-0.58
MSTRG.113303	ID_266	6	0	1.13	0.98
MSTRG.113356	ID_267	0	0	-1.46	-2.1
MSTRG.113391	ID_268	5	0	1.56	0.69
MSTRG.113474	ID_269	1	0	-1.68	-1.69
MSTRG.113485	ID_270	6	0	1.17	1.15
MSTRG.113516	ID_271	1	0	-1.04	-1.17
MSTRG.113594	ID_272	2	0	-10.42	-1.48
MSTRG.113624	ID_273	6	0	4.3	4.12
MSTRG.113670	ID_274	1	0	-1.05	-1.17
MSTRG.113671	ID_275	1	0	-1.4	-1
MSTRG.113696	ID_276	6	0	1.52	1.03
MSTRG.113718	ID_277	6	0	1.03	0.92
MSTRG.113733	ID_278	6	0	1.8	1.34
MSTRG.113746	ID_279	2	0	-1.02	-0.51
MSTRG.113777	ID_280	6	0	1.91	2.03
MSTRG.113788	ID_281	0	0	-1.04	-1.66
MSTRG.113825	ID_282	1	0	-1.86	-0.94
MSTRG.113851	ID_283	1	0	-2.01	-2.53
MSTRG.113852	ID_284	0	0	-1.46	-2.33
MSTRG.113881	ID_285	6	0	1.57	1.34
MSTRG.113970	ID_286	1	0	-1.5	-1.75
MSTRG.114158	ID_287	6	0	1.15	1.01
MSTRG.114197	ID_288	3	0	-0.22	-3.28
MSTRG.114247	ID_289	6	0	1.93	2.61
MSTRG.114268	ID_290	1	0	-1.56	-1.5
MSTRG.114321	ID_291	1	0	-2.41	-2.17
MSTRG.114382	ID_292	6	0	9.96	9.68
MSTRG.114418	ID_293	1	0	-1.21	-0.98
MSTRG.114451	ID_294	0	0	-3.15	-4.38
MSTRG.114476	ID_295	5	0	1.34	0.65
MSTRG.114506	ID_296	1	0	-1.12	-0.76
MSTRG.114516	ID_297	6	0	4.88	4.55
MSTRG.114566	ID_298	1	0	-1.12	-1.36
MSTRG.114602	ID_299	1	0	-1.17	-1.28
MSTRG.114632	ID_300	1	0	-1	-0.74
MSTRG.114637	ID_301	6	0	2.03	1.24
MSTRG.114640	ID_302	5	0	1.87	-0.43
MSTRG.114743	ID_303	2	0	-2.43	-0.52
MSTRG.114744	ID_304	5	0	1.35	0.64
MSTRG.114752	ID_305	6	0	1.02	1.05
MSTRG.114787	ID_306	6	0	1.44	0.76
MSTRG.114808	ID_307	6	0	3.83	2.63
MSTRG.114816	ID_308	5	0	1.43	0.59
MSTRG.114822	ID_309	6	0	1.78	1.6
MSTRG.114832	ID_310	6	0	1.36	0.82
MSTRG.114858	ID_311	0	0	-0.78	-1.89
MSTRG.114899	ID_312	6	0	2	1.52
MSTRG.114987	ID_313	2	0	-1.24	-0.17
MSTRG.115007	ID_314	6	0	1.56	1.37
MSTRG.115008	ID_315	6	0	1.36	1.15
MSTRG.115014	ID_316	5	0	2.1	0.86
MSTRG.115016	ID_317	5	0	2.06	0.74
MSTRG.115026	ID_318	0	0	-1.16	-1.95
MSTRG.115047	ID_319	2	0	-1.87	-0.72
MSTRG.115049	ID_320	1	0	-1.63	-0.81
MSTRG.115064	ID_321	0	0	-1.25	-1.99
MSTRG.115081	ID_322	6	0	2.18	2.66
MSTRG.115084	ID_323	6	0	1.76	0.89
MSTRG.115141	ID_324	1	0	-3.07	-1.85
MSTRG.115150	ID_325	1	0	-2.43	-2.73
MSTRG.115172	ID_326	1	0	-1.3	-1.46
MSTRG.115187	ID_327	4	0	-0.16	1.32
MSTRG.115238	ID_328	1	0	-1.77	-1.63
MSTRG.115240	ID_329	1	0	-2.21	-2.36
MSTRG.115279	ID_330	1	0	-1.53	-0.92
MSTRG.115311	ID_331	1	0	-1.76	-2.21
MSTRG.115312	ID_332	2	0	-1.05	0.23
MSTRG.115412	ID_333	6	0	1.09	1.29
MSTRG.115422	ID_334	6	0	1.41	1.48
MSTRG.115429	ID_335	0	0	-1.77	-3.3
MSTRG.115451	ID_336	4	0	0.19	1.86
MSTRG.115531	ID_337	2	0	-2.05	-1.02
MSTRG.115545	ID_338	6	0	2.4	1.69
MSTRG.115622	ID_339	3	0	-0.18	-2.64
MSTRG.115680	ID_340	6	0	1.31	0.87
MSTRG.115690	ID_341	0	0	-1.46	-2.23
MSTRG.11579	ID_342	2	0	-2.11	-0.98
MSTRG.115829	ID_343	6	0	1.68	1.98
MSTRG.115846	ID_344	6	0	1.31	1.61
MSTRG.115862	ID_345	5	0	2.33	0.59
MSTRG.115895	ID_346	2	0	-2.95	0.58
MSTRG.115897	ID_347	2	0	-8.19	-0.31
MSTRG.115919	ID_348	3	0	0.35	-0.69
MSTRG.115920	ID_349	1	0	-2.52	-2.61
MSTRG.115979	ID_350	3	0	-0.6	-2.55
MSTRG.116053	ID_351	6	0	1.78	1.26
MSTRG.116095	ID_352	6	0	2.11	2.44
MSTRG.116097	ID_353	6	0	1.06	1.44
MSTRG.116126	ID_354	0	0	-2.41	-5.58
MSTRG.116136	ID_355	0	0	-1.43	-2.04
MSTRG.116238	ID_356	6	0	1.03	0.82
MSTRG.116316	ID_357	6	0	1.52	0.93
MSTRG.116364	ID_358	6	0	1.04	1.14
MSTRG.116369	ID_359	1	0	-1.65	-1.47
MSTRG.116517	ID_360	3	0	-0.01	-1.36
MSTRG.116579	ID_361	6	0	2.77	2.15
MSTRG.116580	ID_362	6	0	1.39	0.85
MSTRG.116582	ID_363	6	0	1.02	0.62
MSTRG.11660	ID_364	1	0	-1.38	-0.83
MSTRG.116666	ID_365	6	0	1.11	0.92
MSTRG.116687	ID_366	5	0	1.1	0.43
MSTRG.11670	ID_367	6	0	1.2	1.18
MSTRG.116752	ID_368	6	0	1.09	1.27
MSTRG.116842	ID_369	1	0	-1.08	-1.05
MSTRG.116886	ID_370	5	0	1.31	0.52
MSTRG.116903	ID_371	1	0	-1.48	-1.17
MSTRG.116905	ID_372	1	0	-1.94	-1.24
MSTRG.116986	ID_373	1	0	-1.98	-2.27
MSTRG.117109	ID_374	5	0	2.54	0.56
MSTRG.117140	ID_375	3	0	0.07	-1.4
MSTRG.117148	ID_376	5	0	1.29	0.52
MSTRG.117157	ID_377	5	0	1.17	0.15
MSTRG.117244	ID_378	6	0	1.46	1.11
MSTRG.117253	ID_379	6	0	5.46	4.62
MSTRG.117317	ID_380	5	0	1.33	-0.37
MSTRG.117408	ID_381	6	0	1.13	1.2
MSTRG.117440	ID_382	6	0	2.67	1.86
MSTRG.117449	ID_383	1	0	-1.58	-1.92
MSTRG.11748	ID_384	1	0	-7.66	-5.4
MSTRG.117486	ID_385	4	0	-0.37	1.31
MSTRG.117513	ID_386	6	0	1.63	1.24
MSTRG.117568	ID_387	1	0	-1.06	-0.68
MSTRG.117658	ID_388	6	0	1.41	0.95
MSTRG.117781	ID_389	6	0	10.58	10.81
MSTRG.117801	ID_390	6	0	1.65	1.31
MSTRG.117870	ID_391	6	0	4.11	4.7
MSTRG.118082	ID_392	0	0	-1.37	-2.2
MSTRG.118094	ID_393	1	0	-1.64	-1.4
MSTRG.118095	ID_394	1	0	-1.04	-0.87
MSTRG.118099	ID_395	3	0	-0.01	-2.34
MSTRG.118138	ID_396	1	0	-1.26	-1.2
MSTRG.118199	ID_397	6	0	4.56	4.26
MSTRG.118200	ID_398	6	0	9.64	8.41
MSTRG.118256	ID_399	6	0	1.55	0.9
MSTRG.118423	ID_400	6	0	1.34	1.43
MSTRG.118425	ID_401	1	0	-1.53	-1.81
MSTRG.11845	ID_402	6	0	1.34	1.39
MSTRG.118494	ID_403	6	0	1.29	0.99
MSTRG.118569	ID_404	6	0	1.09	0.9
MSTRG.118638	ID_405	0	0	-1.35	-2.55
MSTRG.118721	ID_406	5	0	2.1	-0.26
MSTRG.118726	ID_407	1	0	-2.6	-1.85
MSTRG.118757	ID_408	4	0	-0.45	0.97
MSTRG.118814	ID_409	1	0	-1.78	-2.23
MSTRG.118825	ID_410	5	0	1.78	0.82
MSTRG.118827	ID_411	6	0	1.45	1
MSTRG.118885	ID_412	1	0	-1.73	-2.25
MSTRG.118919	ID_413	1	0	-1.01	-1.18
MSTRG.118931	ID_414	0	0	-4.01	-7.51
MSTRG.118996	ID_415	0	0	-1.07	-1.49
MSTRG.119097	ID_416	6	0	5.54	4.74
MSTRG.119141	ID_417	6	0	2.04	1.35
MSTRG.11926	ID_418	5	0	1.18	0.5
MSTRG.119317	ID_419	6	0	2.49	1.68
MSTRG.119320	ID_420	6	0	2.25	2.4
MSTRG.119440	ID_421	0	0	-2.24	-3.15
MSTRG.119441	ID_422	3	0	0.52	-1.08
MSTRG.119448	ID_423	0	0	-0.59	-1.86
MSTRG.119453	ID_424	4	0	-0.77	0.92
MSTRG.119525	ID_425	6	0	2.78	1.94
MSTRG.119580	ID_426	6	0	1.78	1.93
MSTRG.11962	ID_427	5	0	1.05	0.44
MSTRG.119687	ID_428	3	0	-0.38	-1.95
MSTRG.119691	ID_429	4	0	0.23	1.45
MSTRG.119821	ID_430	6	0	2.18	1.46
MSTRG.119835	ID_431	1	0	-1.4	-1.64
MSTRG.119842	ID_432	3	0	0.61	-1.03
MSTRG.119906	ID_433	6	0	1.03	0.62
MSTRG.119941	ID_434	6	0	1.15	0.61
MSTRG.120008	ID_435	1	0	-1.72	-1.88
MSTRG.120080	ID_436	5	0	1.37	0.53
MSTRG.120270	ID_437	2	0	-1.65	-0.61
MSTRG.120341	ID_438	5	0	11.17	0
MSTRG.120372	ID_439	1	0	-1.07	-1.19
MSTRG.120438	ID_440	6	0	1.26	0.92
MSTRG.120439	ID_441	1	0	-1.76	-2.23
MSTRG.120464	ID_442	1	0	-1.25	-0.99
MSTRG.120510	ID_443	6	0	1.36	0.85
MSTRG.120556	ID_444	6	0	1.66	1.05
MSTRG.120558	ID_445	5	0	1.36	0.64
MSTRG.120590	ID_446	5	0	1.42	-0.66
MSTRG.120660	ID_447	5	0	1.24	0.13
MSTRG.120665	ID_448	5	0	1.01	0.08
MSTRG.120675	ID_449	5	0	1.08	0.11
MSTRG.120687	ID_450	6	0	1.36	1.33
MSTRG.120708	ID_451	4	0	-0.96	1.13
MSTRG.120812	ID_452	6	0	1.02	1.17
MSTRG.120821	ID_453	6	0	1.73	1.3
MSTRG.120837	ID_454	6	0	8.71	7.52
MSTRG.120838	ID_455	6	0	3.41	2.63
MSTRG.120844	ID_456	6	0	1.51	1.4
MSTRG.12086	ID_457	6	0	1.81	1.39
MSTRG.120866	ID_458	6	0	2.82	2.05
MSTRG.120943	ID_459	1	0	-2.52	-1.7
MSTRG.121041	ID_460	1	0	-1.39	-1.84
MSTRG.121072	ID_461	6	0	1.99	1.27
MSTRG.121158	ID_462	6	0	1.84	1.43
MSTRG.121227	ID_463	6	0	1.09	1.01
MSTRG.121283	ID_464	6	0	8.12	8.2
MSTRG.121288	ID_465	6	0	1.15	0.67
MSTRG.12137	ID_466	1	0	-1.61	-1.02
MSTRG.121417	ID_467	2	0	-1.9	-0.64
MSTRG.121419	ID_468	2	0	-7.38	-3.3
MSTRG.12148	ID_469	1	0	-1.51	-1.08
MSTRG.121502	ID_470	1	0	-1.58	-2.1
MSTRG.121503	ID_471	1	0	-1.53	-1.61
MSTRG.121540	ID_472	1	0	-3.68	-2.81
MSTRG.121553	ID_473	1	0	-2.8	-2.36
MSTRG.121558	ID_474	2	0	-1.96	-0.71
MSTRG.12156	ID_475	6	0	1.2	0.73
MSTRG.121602	ID_476	6	0	3.01	3.38
MSTRG.121633	ID_477	1	0	-1.14	-1.05
MSTRG.121765	ID_478	3	0	0.57	-2.02
MSTRG.121989	ID_479	6	0	3.39	3.87
MSTRG.122097	ID_480	6	0	6.9	6.54
MSTRG.122098	ID_481	6	0	4.61	4.57
MSTRG.122177	ID_482	1	0	-7.71	-7.71
MSTRG.122234	ID_483	3	0	-0.35	-3.07
MSTRG.122282	ID_484	5	0	2.37	0.94
MSTRG.122321	ID_485	6	0	1.94	1.17
MSTRG.122370	ID_486	1	0	-1.47	-1.17
MSTRG.122411	ID_487	6	0	2.65	2.04
MSTRG.122430	ID_488	6	0	10.19	8.34
MSTRG.122431	ID_489	6	0	5.78	5.01
MSTRG.122452	ID_490	0	0	-2.96	-5.24
MSTRG.122559	ID_491	3	0	-0.26	-9.93
MSTRG.122571	ID_492	6	0	3.01	2.22
MSTRG.122573	ID_493	6	0	2.71	2.1
MSTRG.122577	ID_494	6	0	2.82	1.95
MSTRG.122578	ID_495	6	0	3.03	2.75
MSTRG.122669	ID_496	5	0	1.71	0.7
MSTRG.122827	ID_497	1	0	-2.43	-1.38
MSTRG.12289	ID_498	1	0	-1.82	-2.01
MSTRG.122967	ID_499	6	0	2.47	1.45
MSTRG.122969	ID_500	1	0	-1.12	-0.9
MSTRG.123030	ID_501	5	0	1.36	0.61
MSTRG.123048	ID_502	1	0	-1.14	-0.79
MSTRG.123054	ID_503	1	0	-1.06	-0.83
MSTRG.123112	ID_504	1	0	-1.01	-1.31
MSTRG.123113	ID_505	5	0	1.44	0.61
MSTRG.123123	ID_506	6	0	1.35	0.93
MSTRG.123132	ID_507	0	0	-1.02	-1.74
MSTRG.123138	ID_508	1	0	-3.85	-3.15
MSTRG.123194	ID_509	0	0	-2.42	-4.99
MSTRG.123237	ID_510	2	0	-1.11	-0.55
MSTRG.123238	ID_511	1	0	-1.12	-0.94
MSTRG.12329	ID_512	1	0	-1.63	-1.91
MSTRG.123379	ID_513	6	0	1.35	0.97
MSTRG.123502	ID_514	1	0	-2.34	-1.74
MSTRG.123532	ID_515	1	0	-4.71	-4.54
MSTRG.123625	ID_516	6	0	10.07	10.04
MSTRG.123725	ID_517	1	0	-2.2	-2.52
MSTRG.123745	ID_518	6	0	2.83	1.85
MSTRG.123833	ID_519	1	0	-2.15	-1.73
MSTRG.123844	ID_520	6	0	1.1	0.78
MSTRG.12390	ID_521	0	0	-1.03	-1.41
MSTRG.12396	ID_522	1	0	-1.11	-1.5
MSTRG.124012	ID_523	6	0	1.74	1.79
MSTRG.124131	ID_524	6	0	1.31	1.15
MSTRG.124133	ID_525	7	0	1.07	1.49
MSTRG.124231	ID_526	1	0	-1.88	-1.95
MSTRG.124280	ID_527	6	0	1.07	0.58
MSTRG.124300	ID_528	6	0	1.43	1.46
MSTRG.12433	ID_529	5	0	4.36	1.77
MSTRG.124400	ID_530	1	0	-1.45	-1.62
MSTRG.124453	ID_531	6	0	6.72	6.45
MSTRG.124474	ID_532	6	0	1.25	0.78
MSTRG.124481	ID_533	6	0	1.37	0.88
MSTRG.124573	ID_534	6	0	1.14	0.64
MSTRG.124579	ID_535	6	0	1.03	0.54
MSTRG.12486	ID_536	0	0	-1.47	-2.09
MSTRG.124880	ID_537	1	0	-10.28	-10.28
MSTRG.124915	ID_538	6	0	2.69	2.05
MSTRG.124972	ID_539	5	0	1.03	0.26
MSTRG.125159	ID_540	2	0	-9.73	-1.77
MSTRG.12519	ID_541	6	0	2.7	1.45
MSTRG.125203	ID_542	1	0	-1.96	-1.87
MSTRG.125287	ID_543	5	0	0.78	-0.63
MSTRG.125470	ID_544	5	0	2.49	1.1
MSTRG.125471	ID_545	5	0	2.92	0.87
MSTRG.1255	ID_546	2	0	-1.31	-0.1
MSTRG.125574	ID_547	1	0	-1.32	-1.78
MSTRG.125579	ID_548	1	0	-1.45	-1.43
MSTRG.125581	ID_549	2	0	-1.92	0.82
MSTRG.12568	ID_550	3	0	-1.71	-10.73
MSTRG.12576	ID_551	3	0	-0.5	-2.29
MSTRG.12579	ID_552	6	0	1.57	1.04
MSTRG.125791	ID_553	6	0	1.48	2.01
MSTRG.125794	ID_554	2	0	-1.84	-0.68
MSTRG.125803	ID_555	6	0	2.76	2.07
MSTRG.126125	ID_556	2	0	-1.52	-0.73
MSTRG.126126	ID_557	2	0	-1.8	-0.78
MSTRG.126208	ID_558	1	0	-2.6	-2
MSTRG.12621	ID_559	6	0	3.78	2.32
MSTRG.126228	ID_560	0	0	-1.38	-2.06
MSTRG.126307	ID_561	1	0	-2.24	-1.56
MSTRG.126534	ID_562	1	0	-2.22	-1.59
MSTRG.126535	ID_563	0	0	-2.15	-2.97
MSTRG.12659	ID_564	6	0	1.03	1.22
MSTRG.126691	ID_565	5	0	1.32	0.57
MSTRG.126728	ID_566	5	0	1.7	0.7
MSTRG.1268	ID_567	6	0	1.82	1.12
MSTRG.126809	ID_568	0	0	-2.16	-3.18
MSTRG.126813	ID_569	6	0	1.63	1.28
MSTRG.126961	ID_570	6	0	2.68	1.78
MSTRG.126965	ID_571	5	0	3.29	0.67
MSTRG.127070	ID_572	2	0	-4.38	-0.95
MSTRG.127077	ID_573	1	0	-3.34	-4.12
MSTRG.127150	ID_574	1	0	-1.32	-1.5
MSTRG.127322	ID_575	6	0	1.96	2.18
MSTRG.127333	ID_576	6	0	1.02	0.56
MSTRG.12750	ID_577	1	0	-1.78	-1.77
MSTRG.127647	ID_578	4	0	-0.15	1.06
MSTRG.127724	ID_579	6	0	1	0.68
MSTRG.127748	ID_580	6	0	1.46	0.78
MSTRG.127823	ID_581	6	0	2.63	2.75
MSTRG.127824	ID_582	6	0	4.46	4.46
MSTRG.127838	ID_583	6	0	1.18	1.02
MSTRG.127863	ID_584	6	0	2.07	1.77
MSTRG.127924	ID_585	3	0	0.08	-2.06
MSTRG.127929	ID_586	4	0	-0.87	1.05
MSTRG.128106	ID_587	1	0	-2.57	-3.51
MSTRG.128110	ID_588	1	0	-2.71	-3.33
MSTRG.128140	ID_589	1	0	-3.21	-3.08
MSTRG.128146	ID_590	6	0	1.76	2.27
MSTRG.128192	ID_591	1	0	-1.61	-2.05
MSTRG.128214	ID_592	3	0	-0.15	-1.86
MSTRG.128244	ID_593	6	0	2.71	2.19
MSTRG.128254	ID_594	6	0	1.42	1.82
MSTRG.128285	ID_595	6	0	1.17	0.98
MSTRG.128286	ID_596	6	0	3.3	2.78
MSTRG.128300	ID_597	2	0	-0.69	0.38
MSTRG.128363	ID_598	3	0	0.57	-8.31
MSTRG.12853	ID_599	1	0	-1.14	-1.38
MSTRG.128619	ID_600	2	0	-7.95	2.56
MSTRG.128622	ID_601	3	0	0.16	-1.6
MSTRG.128623	ID_602	3	0	0.12	-2.28
MSTRG.12864	ID_603	1	0	-2.38	-1.79
MSTRG.12865	ID_604	1	0	-1.66	-2.2
MSTRG.128697	ID_605	1	0	-2.28	-1.83
MSTRG.128753	ID_606	5	0	1.1	0.3
MSTRG.12877	ID_607	6	0	1.65	1.05
MSTRG.12878	ID_608	6	0	1.06	1
MSTRG.128789	ID_609	1	0	-1.72	-1.96
MSTRG.128790	ID_610	1	0	-1.68	-2.07
MSTRG.128839	ID_611	0	0	-1.16	-1.88
MSTRG.128885	ID_612	7	0	0.74	1.85
MSTRG.128897	ID_613	5	0	1.25	0.27
MSTRG.128898	ID_614	6	0	1.41	0.93
MSTRG.128975	ID_615	1	0	-1.83	-1.9
MSTRG.129078	ID_616	2	0	-1.01	0.81
MSTRG.129153	ID_617	1	0	-3.29	-2.46
MSTRG.129224	ID_618	1	0	-1.18	-1.14
MSTRG.129238	ID_619	1	0	-2.98	-3.06
MSTRG.129299	ID_620	0	0	-0.39	-1.45
MSTRG.129388	ID_621	5	0	1.07	-0.13
MSTRG.129414	ID_622	1	0	-1.09	-0.74
MSTRG.129436	ID_623	6	0	2.73	2.28
MSTRG.129561	ID_624	5	0	1.25	0.35
MSTRG.129877	ID_625	6	0	1.52	0.84
MSTRG.129975	ID_626	6	0	1.31	1.72
MSTRG.129977	ID_627	6	0	1.69	1.93
MSTRG.129990	ID_628	2	0	-1.57	-0.76
MSTRG.129993	ID_629	6	0	1.38	1.3
MSTRG.130063	ID_630	1	0	-2.24	-1.91
MSTRG.13010	ID_631	6	0	1.14	0.94
MSTRG.130170	ID_632	2	0	-1.05	-0.28
MSTRG.130255	ID_633	1	0	-1.13	-0.92
MSTRG.130289	ID_634	6	0	1.53	1.57
MSTRG.130418	ID_635	1	0	-1.39	-0.75
MSTRG.130595	ID_636	1	0	-1.07	-1.37
MSTRG.130624	ID_637	1	0	-1.04	-0.67
MSTRG.130694	ID_638	1	0	-2.03	-1.85
MSTRG.130711	ID_639	3	0	0.05	-0.97
MSTRG.130925	ID_640	1	0	-1.06	-1.1
MSTRG.130949	ID_641	1	0	-2.82	-3.68
MSTRG.130952	ID_642	6	0	1.12	0.95
MSTRG.130979	ID_643	1	0	-1.38	-1.85
MSTRG.131000	ID_644	0	0	-1	-1.6
MSTRG.131051	ID_645	1	0	-1.08	-1.2
MSTRG.131099	ID_646	5	0	1.41	0.45
MSTRG.131156	ID_647	6	0	1.28	1.16
MSTRG.131190	ID_648	6	0	1.08	1.06
MSTRG.13123	ID_649	5	0	1.46	0.63
MSTRG.13125	ID_650	1	0	-2.2	-2.3
MSTRG.131415	ID_651	5	0	2.8	0.46
MSTRG.131515	ID_652	6	0	1.65	1.96
MSTRG.131527	ID_653	6	0	1.6	1.33
MSTRG.131548	ID_654	1	0	-1.41	-1.67
MSTRG.131621	ID_655	6	0	2.77	1.8
MSTRG.131627	ID_656	6	0	1.56	1.14
MSTRG.13169	ID_657	3	0	0.19	-1
MSTRG.131853	ID_658	1	0	-2.51	-3.34
MSTRG.13197	ID_659	0	0	-1.28	-2.45
MSTRG.132043	ID_660	1	0	-2.08	-2.6
MSTRG.132101	ID_661	0	0	-1.1	-1.73
MSTRG.132107	ID_662	6	0	3.31	2.51
MSTRG.13212	ID_663	2	0	-2.44	-0.73
MSTRG.132169	ID_664	7	0	0.63	2.01
MSTRG.132197	ID_665	1	0	-1.33	-1
MSTRG.132209	ID_666	1	0	-3.01	-3.79
MSTRG.132214	ID_667	1	0	-3.38	-3.14
MSTRG.132246	ID_668	6	0	2.86	2.78
MSTRG.132401	ID_669	1	0	-1.09	-1.02
MSTRG.132465	ID_670	6	0	1.36	1.14
MSTRG.132507	ID_671	5	0	2	0.05
MSTRG.1330	ID_672	5	0	5.31	2.18
MSTRG.1331	ID_673	6	0	6.16	3.24
MSTRG.13337	ID_674	6	0	1.24	1.34
MSTRG.13339	ID_675	6	0	1.27	1.09
MSTRG.13455	ID_676	5	0	1.98	0.41
MSTRG.13480	ID_677	6	0	2.64	1.75
MSTRG.13504	ID_678	1	0	-1.07	-1.1
MSTRG.13634	ID_679	1	0	-2.37	-1.6
MSTRG.13637	ID_680	6	0	2.63	2.2
MSTRG.1389	ID_681	6	0	1.91	1.24
MSTRG.13944	ID_682	6	0	4.04	2.95
MSTRG.13948	ID_683	5	0	1.15	0.5
MSTRG.13952	ID_684	1	0	-3.68	-3.99
MSTRG.13999	ID_685	6	0	2.85	3.16
MSTRG.14004	ID_686	6	0	10.55	9.47
MSTRG.14015	ID_687	6	0	1.15	1.2
MSTRG.14239	ID_688	1	0	-3.08	-3.08
MSTRG.14267	ID_689	1	0	-4.61	-2.88
MSTRG.14385	ID_690	1	0	-1.47	-1.47
MSTRG.14442	ID_691	3	0	-0.04	-1.49
MSTRG.14461	ID_692	1	0	-3.81	-2.64
MSTRG.14539	ID_693	1	0	-1.6	-1.44
MSTRG.14593	ID_694	6	0	1.06	0.96
MSTRG.14609	ID_695	1	0	-1.08	-1.28
MSTRG.14657	ID_696	6	0	1.53	1.14
MSTRG.14723	ID_697	1	0	-1.12	-1.37
MSTRG.14770	ID_698	2	0	-1.19	-0.4
MSTRG.1478	ID_699	1	0	-1.12	-1.48
MSTRG.14812	ID_700	6	0	10.01	10.41
MSTRG.14815	ID_701	6	0	2.52	3.17
MSTRG.14819	ID_702	6	0	1.72	1.16
MSTRG.14820	ID_703	1	0	-1.53	-0.79
MSTRG.14823	ID_704	6	0	1.17	1.3
MSTRG.14879	ID_705	1	0	-2.68	-2.8
MSTRG.14882	ID_706	6	0	1.58	1.33
MSTRG.14922	ID_707	5	0	2.54	0.39
MSTRG.1497	ID_708	2	0	-2.23	-0.72
MSTRG.14999	ID_709	6	0	1.17	1.33
MSTRG.15074	ID_710	6	0	1.32	1.03
MSTRG.15098	ID_711	1	0	-3.3	-2.24
MSTRG.15126	ID_712	0	0	-1.48	-2.11
MSTRG.15191	ID_713	6	0	2.84	2.14
MSTRG.1521	ID_714	2	0	-9.49	-0.47
MSTRG.15257	ID_715	2	0	-2.79	-0.63
MSTRG.15275	ID_716	5	0	0.94	-0.69
MSTRG.15397	ID_717	1	0	-3.9	-1.97
MSTRG.15478	ID_718	3	0	-0.01	-1.4
MSTRG.1569	ID_719	1	0	-3.12	-2.56
MSTRG.15819	ID_720	2	0	-1.47	-0.61
MSTRG.15870	ID_721	1	0	-1.9	-2.43
MSTRG.15874	ID_722	2	0	-3.22	-1.58
MSTRG.16024	ID_723	1	0	-1.12	-1.16
MSTRG.16095	ID_724	6	0	1.1	1.33
MSTRG.16116	ID_725	5	0	2.32	0.89
MSTRG.1613	ID_726	6	0	1.27	0.83
MSTRG.16138	ID_727	6	0	1.15	1.41
MSTRG.16142	ID_728	2	0	-1.15	-0.54
MSTRG.16207	ID_729	1	0	-1.56	-1.83
MSTRG.16225	ID_730	1	0	-1.67	-1.15
MSTRG.16249	ID_731	6	0	1.5	0.98
MSTRG.16355	ID_732	3	0	-0.17	-1.37
MSTRG.16378	ID_733	1	0	-1.07	-0.9
MSTRG.16415	ID_734	1	0	-3.29	-2.47
MSTRG.16416	ID_735	2	0	-2.47	-0.84
MSTRG.16426	ID_736	6	0	1.35	1.1
MSTRG.16470	ID_737	3	0	0.07	-1.47
MSTRG.16478	ID_738	1	0	-9.22	-9.22
MSTRG.16548	ID_739	5	0	1.22	0.59
MSTRG.16567	ID_740	0	0	-1.35	-1.87
MSTRG.16595	ID_741	2	0	-1.18	-0.55
MSTRG.16703	ID_742	1	0	-1.2	-1.58
MSTRG.16730	ID_743	1	0	-2.08	-1.31
MSTRG.16775	ID_744	1	0	-4.06	-5.22
MSTRG.16890	ID_745	6	0	4.08	4.86
MSTRG.16898	ID_746	1	0	-1.54	-1.59
MSTRG.16946	ID_747	5	0	1.24	-0.29
MSTRG.17005	ID_748	2	0	-1.54	-0.77
MSTRG.17007	ID_749	5	0	1.44	0.1
MSTRG.17011	ID_750	6	0	1.64	0.93
MSTRG.17061	ID_751	3	0	-2.23	-9.22
MSTRG.17246	ID_752	6	0	9.36	7.32
MSTRG.17289	ID_753	6	0	4.68	2.94
MSTRG.17290	ID_754	6	0	5.09	3.17
MSTRG.17316	ID_755	1	0	-1.68	-1.84
MSTRG.17328	ID_756	6	0	1.45	1.15
MSTRG.17371	ID_757	3	0	-0.23	-1.81
MSTRG.17396	ID_758	2	0	-1.53	-0.24
MSTRG.1742	ID_759	2	0	-1.03	-0.19
MSTRG.17425	ID_760	6	0	4.01	4.65
MSTRG.17441	ID_761	1	0	-2.53	-1.95
MSTRG.17471	ID_762	3	0	-0.45	-2.5
MSTRG.17492	ID_763	1	0	-1.25	-1.3
MSTRG.17519	ID_764	1	0	-1.1	-0.98
MSTRG.1753	ID_765	5	0	1.88	0.36
MSTRG.17605	ID_766	6	0	1.15	0.78
MSTRG.17621	ID_767	1	0	-1.81	-1.85
MSTRG.17657	ID_768	1	0	-2.48	-2
MSTRG.17659	ID_769	6	0	1.09	0.87
MSTRG.17661	ID_770	6	0	1.49	1.16
MSTRG.17663	ID_771	5	0	1.87	0.35
MSTRG.17681	ID_772	0	0	-1.23	-4.27
MSTRG.17716	ID_773	0	0	-1.11	-2.1
MSTRG.17717	ID_774	1	0	-1.52	-1.98
MSTRG.17779	ID_775	1	0	-1.79	-1.66
MSTRG.17799	ID_776	6	0	1.32	0.76
MSTRG.17800	ID_777	6	0	1.29	1.09
MSTRG.17897	ID_778	1	0	-5.56	-3.46
MSTRG.17898	ID_779	1	0	-4.72	-3.9
MSTRG.17966	ID_780	6	0	1.66	1.33
MSTRG.17998	ID_781	0	0	-2.69	-4.16
MSTRG.18199	ID_782	6	0	1.34	1.25
MSTRG.18256	ID_783	1	0	-4.16	-4.66
MSTRG.18277	ID_784	0	0	-1.78	-3.86
MSTRG.18425	ID_785	6	0	1.94	1.01
MSTRG.18462	ID_786	1	0	-1.83	-2.21
MSTRG.18466	ID_787	5	0	1.56	0.6
MSTRG.18534	ID_788	1	0	-4.15	-4.15
MSTRG.18623	ID_789	6	0	1.91	1.84
MSTRG.18638	ID_790	2	0	-4.18	-1.85
MSTRG.18720	ID_791	1	0	-1.79	-1.29
MSTRG.18778	ID_792	6	0	2.03	2.06
MSTRG.1912	ID_793	1	0	-2.89	-3.6
MSTRG.19160	ID_794	1	0	-1.7	-1.02
MSTRG.19217	ID_795	3	0	0.63	-1.63
MSTRG.19251	ID_796	6	0	1.39	1.74
MSTRG.19253	ID_797	3	0	-0.51	-2.74
MSTRG.19353	ID_798	5	0	1.45	0.47
MSTRG.19385	ID_799	6	0	1.16	1.34
MSTRG.1943	ID_800	5	0	2.58	0.9
MSTRG.19459	ID_801	6	0	1.26	1.62
MSTRG.19627	ID_802	6	0	8.49	8.27
MSTRG.19642	ID_803	6	0	1.24	0.64
MSTRG.19671	ID_804	0	0	-2.02	-3.82
MSTRG.19702	ID_805	6	0	4.41	4.36
MSTRG.19735	ID_806	6	0	1.3	0.68
MSTRG.19746	ID_807	6	0	1.2	0.81
MSTRG.19766	ID_808	0	0	-3.79	-5.24
MSTRG.19827	ID_809	1	0	-1.36	-1.5
MSTRG.19839	ID_810	0	0	-1.42	-1.99
MSTRG.19851	ID_811	2	0	-2.3	-1.01
MSTRG.19926	ID_812	6	0	1.21	1.08
MSTRG.1994	ID_813	6	0	3.84	2.71
MSTRG.20019	ID_814	3	0	-0.43	-2.23
MSTRG.2010	ID_815	5	0	1.03	-0.2
MSTRG.20155	ID_816	6	0	1.36	1.52
MSTRG.2018	ID_817	5	0	1.33	-0.66
MSTRG.2023	ID_818	6	0	1.32	1.04
MSTRG.20272	ID_819	3	0	-0.1	-1.98
MSTRG.20314	ID_820	1	0	-2.85	-1.95
MSTRG.20327	ID_821	1	0	-2.89	-1.79
MSTRG.20362	ID_822	5	0	1.06	0.38
MSTRG.20524	ID_823	6	0	3.3	1.7
MSTRG.20537	ID_824	6	0	2.4	1.76
MSTRG.20593	ID_825	0	0	-1.52	-2.31
MSTRG.20636	ID_826	1	0	-1.12	-0.77
MSTRG.20638	ID_827	1	0	-1.33	-1.06
MSTRG.20681	ID_828	1	0	-1.07	-1.14
MSTRG.20708	ID_829	5	0	1.09	0.34
MSTRG.20710	ID_830	1	0	-1.8	-1.53
MSTRG.20737	ID_831	6	0	1.07	0.65
MSTRG.20828	ID_832	1	0	-1.28	-1.53
MSTRG.20834	ID_833	5	0	1.19	0.55
MSTRG.20848	ID_834	6	0	1.48	1.15
MSTRG.20856	ID_835	6	0	1.13	1.33
MSTRG.2101	ID_836	4	0	0.21	2.43
MSTRG.21022	ID_837	6	0	1.42	1.25
MSTRG.2103	ID_838	6	0	2.47	2.79
MSTRG.21231	ID_839	6	0	1.85	1.7
MSTRG.21268	ID_840	0	0	-1.03	-1.66
MSTRG.21312	ID_841	6	0	4.38	2.78
MSTRG.21427	ID_842	6	0	2.26	2.05
MSTRG.21476	ID_843	1	0	-1.41	-1.61
MSTRG.21479	ID_844	5	0	1.69	0.73
MSTRG.21484	ID_845	1	0	-1.3	-1.15
MSTRG.21500	ID_846	1	0	-2.39	-1.7
MSTRG.21522	ID_847	6	0	1.33	1
MSTRG.2154	ID_848	1	0	-3.16	-3.76
MSTRG.21618	ID_849	2	0	-1.29	-0.51
MSTRG.21727	ID_850	3	0	-0.09	-1.65
MSTRG.2173	ID_851	6	0	3.32	3.5
MSTRG.21807	ID_852	1	0	-1.08	-0.96
MSTRG.21819	ID_853	1	0	-1.03	-1
MSTRG.21821	ID_854	1	0	-1.14	-0.99
MSTRG.21891	ID_855	6	0	1.34	0.86
MSTRG.21895	ID_856	5	0	1.34	0.38
MSTRG.21918	ID_857	0	0	-1.22	-1.9
MSTRG.21920	ID_858	6	0	1.03	0.88
MSTRG.21988	ID_859	6	0	1.23	0.9
MSTRG.21993	ID_860	6	0	1.65	1.48
MSTRG.21999	ID_861	7	0	2.59	3.57
MSTRG.22009	ID_862	0	0	-2.11	-3.11
MSTRG.22017	ID_863	1	0	-1.09	-1.22
MSTRG.22142	ID_864	6	0	1.99	2.1
MSTRG.22146	ID_865	5	0	2.1	0.84
MSTRG.2216	ID_866	6	0	2.27	2.12
MSTRG.22221	ID_867	6	0	1.39	1.45
MSTRG.22466	ID_868	6	0	1.17	0.95
MSTRG.22588	ID_869	6	0	1.27	0.67
MSTRG.22622	ID_870	1	0	-1.93	-2
MSTRG.22703	ID_871	0	0	-2.1	-3.21
MSTRG.22715	ID_872	1	0	-1.43	-1.45
MSTRG.22740	ID_873	1	0	-1.33	-0.99
MSTRG.22753	ID_874	0	0	-1.55	-2.22
MSTRG.22754	ID_875	0	0	-1.54	-2.16
MSTRG.22756	ID_876	2	0	-1.59	-0.71
MSTRG.22856	ID_877	6	0	3.05	1.83
MSTRG.22927	ID_878	5	0	1.87	0.49
MSTRG.22935	ID_879	6	0	1.56	0.83
MSTRG.22971	ID_880	6	0	3.08	3.85
MSTRG.22987	ID_881	0	0	-1.14	-2.29
MSTRG.2303	ID_882	6	0	1.64	1.37
MSTRG.23054	ID_883	6	0	1.73	1.59
MSTRG.23150	ID_884	5	0	1.09	0.37
MSTRG.23351	ID_885	6	0	1.41	1.48
MSTRG.23370	ID_886	5	0	2.83	1.24
MSTRG.23411	ID_887	6	0	1.28	0.92
MSTRG.23482	ID_888	1	0	-1.17	-0.77
MSTRG.23490	ID_889	6	0	1.53	1.21
MSTRG.23580	ID_890	1	0	-1.15	-1.02
MSTRG.23611	ID_891	1	0	-2.3	-2.74
MSTRG.2371	ID_892	1	0	-2.51	-2.17
MSTRG.23718	ID_893	1	0	-1.1	-0.89
MSTRG.23733	ID_894	1	0	-2.17	-1.11
MSTRG.23792	ID_895	6	0	1.34	1.22
MSTRG.2382	ID_896	0	0	-1.17	-1.79
MSTRG.23838	ID_897	6	0	4.21	4.17
MSTRG.23912	ID_898	0	0	-2.02	-3.33
MSTRG.24064	ID_899	6	0	1.29	1.05
MSTRG.24142	ID_900	2	0	-1.32	-0.43
MSTRG.24222	ID_901	6	0	1.2	1.03
MSTRG.24236	ID_902	6	0	2.85	2.79
MSTRG.24239	ID_903	6	0	1.45	1.32
MSTRG.24379	ID_904	2	0	-0.85	0.38
MSTRG.2439	ID_905	6	0	1.29	0.89
MSTRG.2440	ID_906	6	0	1.27	0.87
MSTRG.24546	ID_907	3	0	-0.37	-1.69
MSTRG.24548	ID_908	6	0	1.04	0.7
MSTRG.24554	ID_909	2	0	-1.08	0.67
MSTRG.24651	ID_910	1	0	-2.85	-3.23
MSTRG.2474	ID_911	6	0	1.3	0.88
MSTRG.24750	ID_912	6	0	1.34	0.81
MSTRG.24781	ID_913	1	0	-1.44	-1.47
MSTRG.24901	ID_914	2	0	-8.61	-2.96
MSTRG.24934	ID_915	6	0	1.3	1.63
MSTRG.24950	ID_916	5	0	2.4	-0.91
MSTRG.24970	ID_917	1	0	-1.01	-0.99
MSTRG.25044	ID_918	6	0	9.58	10.19
MSTRG.25072	ID_919	1	0	-1.74	-1.27
MSTRG.25073	ID_920	1	0	-1.51	-1.14
MSTRG.25130	ID_921	5	0	1.61	0.76
MSTRG.25229	ID_922	5	0	2.34	0.8
MSTRG.25230	ID_923	5	0	1.79	0.72
MSTRG.25376	ID_924	2	0	-1.74	-0.75
MSTRG.25419	ID_925	1	0	-1.04	-0.79
MSTRG.25476	ID_926	6	0	1.44	1.36
MSTRG.25527	ID_927	5	0	1.23	0.47
MSTRG.25542	ID_928	5	0	1.28	0.5
MSTRG.25583	ID_929	6	0	1.64	1.37
MSTRG.25585	ID_930	6	0	1.22	0.92
MSTRG.25634	ID_931	1	0	-3.33	-2.54
MSTRG.25653	ID_932	1	0	-2.5	-2.75
MSTRG.25655	ID_933	1	0	-4.9	-3.04
MSTRG.25691	ID_934	7	0	2.15	3.28
MSTRG.257	ID_935	1	0	-1.02	-1.1
MSTRG.25734	ID_936	0	0	-1.22	-1.96
MSTRG.25735	ID_937	7	0	1.9	2.6
MSTRG.25750	ID_938	5	0	2.46	1.14
MSTRG.25766	ID_939	5	0	1.34	0.51
MSTRG.25782	ID_940	6	0	1.97	1.01
MSTRG.25785	ID_941	6	0	1.16	0.69
MSTRG.26015	ID_942	1	0	-4.29	-3.69
MSTRG.26016	ID_943	4	0	-0.14	1.14
MSTRG.26028	ID_944	1	0	-1.46	-1.8
MSTRG.26076	ID_945	2	0	-3.1	-0.09
MSTRG.26095	ID_946	6	0	1.22	1.07
MSTRG.26138	ID_947	1	0	-4.13	-2.43
MSTRG.26326	ID_948	3	0	1.18	-4.64
MSTRG.26387	ID_949	1	0	-1.43	-1.46
MSTRG.2643	ID_950	3	0	3.78	-6.87
MSTRG.26513	ID_951	6	0	1.07	0.84
MSTRG.26535	ID_952	6	0	1.05	0.99
MSTRG.2663	ID_953	3	0	-0.09	-1.98
MSTRG.2668	ID_954	1	0	-2.35	-1.28
MSTRG.26688	ID_955	1	0	-9.06	-9.06
MSTRG.26764	ID_956	1	0	-1.76	-1.4
MSTRG.26865	ID_957	6	0	1.6	0.84
MSTRG.26963	ID_958	3	0	-0.77	-3.09
MSTRG.2703	ID_959	2	0	-2.99	-1.05
MSTRG.27165	ID_960	2	0	-2.55	0.61
MSTRG.27199	ID_961	2	0	-2.48	-0.06
MSTRG.27275	ID_962	6	0	1.06	1.21
MSTRG.27299	ID_963	6	0	1.72	1.27
MSTRG.27369	ID_964	3	0	0.02	-2.93
MSTRG.27545	ID_965	1	0	-1.87	-1.72
MSTRG.27636	ID_966	6	0	1.1	0.59
MSTRG.27804	ID_967	6	0	1.93	1.47
MSTRG.27845	ID_968	6	0	1	0.83
MSTRG.27925	ID_969	1	0	-1.66	-2.12
MSTRG.27944	ID_970	0	0	-1.16	-2.65
MSTRG.28084	ID_971	5	0	1.7	0.41
MSTRG.28094	ID_972	1	0	-3.8	-4.75
MSTRG.28154	ID_973	6	0	1.22	0.8
MSTRG.28258	ID_974	1	0	-2.65	-1.96
MSTRG.28371	ID_975	2	0	-1.33	-0.52
MSTRG.28383	ID_976	3	0	0.44	-1.53
MSTRG.28425	ID_977	0	0	-1.57	-2.15
MSTRG.28432	ID_978	1	0	-1.53	-1.72
MSTRG.28473	ID_979	5	0	0.89	-0.46
MSTRG.285	ID_980	2	0	-1.27	-0.03
MSTRG.28514	ID_981	2	0	-1.87	-0.74
MSTRG.2853	ID_982	3	0	0.28	-1.12
MSTRG.28600	ID_983	6	0	1.38	1.03
MSTRG.2864	ID_984	6	0	1.05	0.74
MSTRG.28727	ID_985	6	0	2.09	1.46
MSTRG.28807	ID_986	1	0	-1.65	-1.68
MSTRG.28825	ID_987	6	0	1.15	0.74
MSTRG.2883	ID_988	6	0	2.88	1.72
MSTRG.28864	ID_989	3	0	0.07	-2.62
MSTRG.28878	ID_990	3	0	-0.1	-1.58
MSTRG.28927	ID_991	6	0	1.11	0.6
MSTRG.290	ID_992	5	0	1.17	-0.58
MSTRG.29036	ID_993	5	0	1.13	0.19
MSTRG.29201	ID_994	1	0	-2.92	-3.34
MSTRG.29218	ID_995	6	0	4.31	4.45
MSTRG.29219	ID_996	6	0	1.89	1.13
MSTRG.29408	ID_997	6	0	2.63	1.43
MSTRG.29433	ID_998	2	0	-1.27	-0.46
MSTRG.29452	ID_999	6	0	4.9	4.55
MSTRG.29454	ID_1000	6	0	6.75	6.01
MSTRG.29579	ID_1001	6	0	2.11	1.1
MSTRG.29580	ID_1002	6	0	1.01	1.1
MSTRG.29615	ID_1003	6	0	1.32	0.79
MSTRG.2967	ID_1004	3	0	-0.56	-2.77
MSTRG.29679	ID_1005	1	0	-2.54	-3.14
MSTRG.29767	ID_1006	6	0	1.06	0.93
MSTRG.29792	ID_1007	6	0	1.1	1.13
MSTRG.29804	ID_1008	1	0	-1.17	-1.16
MSTRG.29853	ID_1009	5	0	1.03	0.39
MSTRG.29854	ID_1010	5	0	1.16	-0.74
MSTRG.29932	ID_1011	1	0	-1.74	-1.09
MSTRG.30	ID_1012	6	0	1.48	0.83
MSTRG.30167	ID_1013	1	0	-3.62	-3.32
MSTRG.3024	ID_1014	0	0	-1.1	-1.68
MSTRG.30242	ID_1015	6	0	1.29	0.78
MSTRG.30253	ID_1016	1	0	-1.44	-1.75
MSTRG.30254	ID_1017	0	0	-1.06	-1.92
MSTRG.30266	ID_1018	0	0	-1.12	-1.57
MSTRG.30298	ID_1019	2	0	-2.14	-0.97
MSTRG.30456	ID_1020	6	0	1.61	1.51
MSTRG.30457	ID_1021	7	0	1.07	1.47
MSTRG.30478	ID_1022	1	0	-1.34	-1.11
MSTRG.30479	ID_1023	1	0	-2.28	-2.14
MSTRG.30644	ID_1024	6	0	1.07	0.6
MSTRG.30868	ID_1025	6	0	3.23	2.42
MSTRG.30945	ID_1026	3	0	-0.25	-2.89
MSTRG.3098	ID_1027	5	0	1.77	0.09
MSTRG.31014	ID_1028	6	0	1.09	0.82
MSTRG.3110	ID_1029	6	0	1.96	1.68
MSTRG.31177	ID_1030	1	0	-2.1	-1.67
MSTRG.31178	ID_1031	2	0	-8.26	-2
MSTRG.31213	ID_1032	6	0	1.8	1.61
MSTRG.31292	ID_1033	6	0	1.26	0.9
MSTRG.31339	ID_1034	6	0	1.9	1.27
MSTRG.31342	ID_1035	6	0	1.86	1.56
MSTRG.31430	ID_1036	0	0	-1.38	-3.12
MSTRG.31709	ID_1037	3	0	-0.31	-10.53
MSTRG.31731	ID_1038	6	0	2.43	1.41
MSTRG.3177	ID_1039	7	0	1.07	1.48
MSTRG.31839	ID_1040	6	0	1.47	0.79
MSTRG.31853	ID_1041	1	0	-1.4	-1
MSTRG.31911	ID_1042	6	0	1.08	0.94
MSTRG.32104	ID_1043	1	0	-5.04	-4.13
MSTRG.32109	ID_1044	1	0	-2.43	-1.45
MSTRG.32135	ID_1045	6	0	1.2	0.92
MSTRG.32143	ID_1046	2	0	-3.74	0.11
MSTRG.32187	ID_1047	1	0	-1.63	-0.83
MSTRG.3222	ID_1048	1	0	-1.19	-1.32
MSTRG.32357	ID_1049	5	0	1.4	0.41
MSTRG.32364	ID_1050	3	0	1.44	-2.25
MSTRG.32391	ID_1051	6	0	1.28	0.91
MSTRG.324	ID_1052	3	0	0.38	-2.09
MSTRG.32417	ID_1053	1	0	-1.05	-0.63
MSTRG.32422	ID_1054	6	0	2.91	1.69
MSTRG.32439	ID_1055	5	0	1.32	0.53
MSTRG.325	ID_1056	3	0	-0.16	-1.16
MSTRG.32542	ID_1057	6	0	1.23	0.94
MSTRG.32572	ID_1058	1	0	-1.98	-1.11
MSTRG.32615	ID_1059	0	0	-1.26	-1.77
MSTRG.3266	ID_1060	3	0	-0.14	-1.22
MSTRG.32711	ID_1061	3	0	0.31	-2.31
MSTRG.32837	ID_1062	6	0	3.34	2.29
MSTRG.32845	ID_1063	1	0	-1.57	-1.66
MSTRG.32856	ID_1064	6	0	1.14	0.94
MSTRG.32933	ID_1065	0	0	-2.21	-3.49
MSTRG.32938	ID_1066	0	0	-2.17	-3.59
MSTRG.32939	ID_1067	1	0	-3.02	-3.65
MSTRG.32941	ID_1068	1	0	-1.47	-1.76
MSTRG.32942	ID_1069	1	0	-2.84	-2.81
MSTRG.32970	ID_1070	5	0	1.41	0.37
MSTRG.33172	ID_1071	3	0	0.58	-0.83
MSTRG.33199	ID_1072	6	0	1.53	1.27
MSTRG.33216	ID_1073	5	0	2.11	0.92
MSTRG.33244	ID_1074	0	0	-1.88	-2.74
MSTRG.33279	ID_1075	2	0	-1.73	-0.18
MSTRG.33286	ID_1076	0	0	-1.21	-2.03
MSTRG.33318	ID_1077	5	0	1.03	-0.33
MSTRG.33444	ID_1078	1	0	-1.11	-0.88
MSTRG.33476	ID_1079	1	0	-2.53	-1.37
MSTRG.33525	ID_1080	1	0	-1.22	-1.38
MSTRG.33596	ID_1081	6	0	1.08	0.55
MSTRG.33616	ID_1082	1	0	-1.04	-1.18
MSTRG.33724	ID_1083	6	0	10.46	9.02
MSTRG.33818	ID_1084	1	0	-1.23	-1.18
MSTRG.33841	ID_1085	1	0	-2.32	-2.82
MSTRG.33842	ID_1086	6	0	1.17	0.81
MSTRG.33863	ID_1087	1	0	-1.8	-1.18
MSTRG.33892	ID_1088	6	0	1.8	2.36
MSTRG.33912	ID_1089	6	0	9.81	10.22
MSTRG.33925	ID_1090	1	0	-2.02	-2.48
MSTRG.34092	ID_1091	1	0	-1.65	-1.83
MSTRG.34117	ID_1092	0	0	-1.71	-2.68
MSTRG.34245	ID_1093	6	0	1.26	0.76
MSTRG.34246	ID_1094	6	0	1.38	0.92
MSTRG.34248	ID_1095	6	0	1.42	0.94
MSTRG.34350	ID_1096	1	0	-1.85	-2.43
MSTRG.34377	ID_1097	5	0	1.11	0.31
MSTRG.34382	ID_1098	6	0	1.45	1.4
MSTRG.34387	ID_1099	6	0	1.57	0.82
MSTRG.34388	ID_1100	6	0	1.9	1.31
MSTRG.34414	ID_1101	2	0	-2.57	-0.33
MSTRG.34559	ID_1102	2	0	-1.13	-0.27
MSTRG.34681	ID_1103	2	0	-1.92	-0.9
MSTRG.34717	ID_1104	6	0	2.57	1.75
MSTRG.34753	ID_1105	6	0	1.02	0.57
MSTRG.34785	ID_1106	6	0	1.69	1.45
MSTRG.34929	ID_1107	5	0	1.41	-0.47
MSTRG.34938	ID_1108	1	0	-3.59	-2.26
MSTRG.3506	ID_1109	6	0	1.01	0.64
MSTRG.35069	ID_1110	6	0	1.72	1.6
MSTRG.35177	ID_1111	1	0	-1.29	-0.85
MSTRG.35256	ID_1112	5	0	2.49	0.81
MSTRG.35303	ID_1113	6	0	1.87	1.58
MSTRG.35360	ID_1114	1	0	-1.16	-1.51
MSTRG.3538	ID_1115	6	0	1.39	1.16
MSTRG.35417	ID_1116	6	0	1.75	1.32
MSTRG.35426	ID_1117	1	0	-1.53	-1.49
MSTRG.35499	ID_1118	6	0	1.93	1.32
MSTRG.35550	ID_1119	1	0	-1.75	-1.79
MSTRG.35552	ID_1120	5	0	1.34	0.46
MSTRG.35612	ID_1121	6	0	1.11	1.28
MSTRG.35640	ID_1122	5	0	1.26	0.23
MSTRG.35699	ID_1123	1	0	-2.94	-3.48
MSTRG.35787	ID_1124	2	0	-1.11	-0.05
MSTRG.35792	ID_1125	1	0	-1.68	-2.14
MSTRG.35839	ID_1126	6	0	10.5	9.72
MSTRG.36049	ID_1127	1	0	-1.11	-0.88
MSTRG.36199	ID_1128	1	0	-1.03	-0.58
MSTRG.36522	ID_1129	6	0	2.03	2.04
MSTRG.36523	ID_1130	6	0	1.1	1.1
MSTRG.36548	ID_1131	6	0	2.6	2.14
MSTRG.36575	ID_1132	1	0	-1.79	-2.25
MSTRG.36634	ID_1133	7	0	1.91	2.93
MSTRG.36685	ID_1134	6	0	1.05	0.56
MSTRG.36717	ID_1135	6	0	1.28	1.01
MSTRG.36921	ID_1136	6	0	2.8	3.01
MSTRG.37001	ID_1137	6	0	1.29	0.76
MSTRG.37278	ID_1138	5	0	1.17	0.56
MSTRG.37280	ID_1139	5	0	2.95	1.4
MSTRG.37326	ID_1140	6	0	1.52	1.47
MSTRG.37486	ID_1141	5	0	2.6	0.83
MSTRG.37491	ID_1142	6	0	1.8	1.74
MSTRG.37512	ID_1143	3	0	-2.57	-10
MSTRG.37513	ID_1144	1	0	-2.6	-3.31
MSTRG.37547	ID_1145	2	0	-8.94	-0.26
MSTRG.37625	ID_1146	3	0	-0.08	-2.11
MSTRG.37627	ID_1147	6	0	2.67	1.93
MSTRG.37721	ID_1148	6	0	9.43	8.49
MSTRG.37757	ID_1149	1	0	-1.07	-1.32
MSTRG.37886	ID_1150	1	0	-1.07	-0.86
MSTRG.3790	ID_1151	6	0	1.64	1.72
MSTRG.37933	ID_1152	3	0	-0.02	-1.36
MSTRG.37934	ID_1153	3	0	-0.04	-1.53
MSTRG.38027	ID_1154	1	0	-1.51	-1.89
MSTRG.38073	ID_1155	6	0	1.34	0.84
MSTRG.38166	ID_1156	3	0	-0.33	-2.77
MSTRG.38420	ID_1157	6	0	1.04	1.02
MSTRG.3846	ID_1158	1	0	-1.91	-1.8
MSTRG.38559	ID_1159	7	0	2.74	4.05
MSTRG.38614	ID_1160	6	0	1.16	0.9
MSTRG.38622	ID_1161	6	0	1.1	0.86
MSTRG.38649	ID_1162	1	0	-1.58	-2.06
MSTRG.38712	ID_1163	0	0	-1.34	-2.01
MSTRG.38717	ID_1164	6	0	1.24	0.95
MSTRG.38803	ID_1165	3	0	0.36	-0.83
MSTRG.39038	ID_1166	1	0	-1.51	-1.79
MSTRG.39046	ID_1167	1	0	-1.63	-1.74
MSTRG.39100	ID_1168	6	0	1.29	1.4
MSTRG.39162	ID_1169	1	0	-1.15	-0.73
MSTRG.39227	ID_1170	6	0	1.49	1.04
MSTRG.39313	ID_1171	6	0	1.22	0.81
MSTRG.39324	ID_1172	6	0	1.24	0.79
MSTRG.39373	ID_1173	3	0	0.07	-1.22
MSTRG.39395	ID_1174	6	0	2.38	1.63
MSTRG.39448	ID_1175	1	0	-1.03	-0.55
MSTRG.39482	ID_1176	5	0	1.37	0.42
MSTRG.3953	ID_1177	2	0	-1.55	-0.72
MSTRG.39593	ID_1178	6	0	1.44	0.86
MSTRG.39613	ID_1179	0	0	-1.85	-4.23
MSTRG.39684	ID_1180	6	0	1.03	1.14
MSTRG.39685	ID_1181	6	0	1.02	0.57
MSTRG.39693	ID_1182	0	0	-1.74	-2.6
MSTRG.39695	ID_1183	1	0	-1.08	-0.66
MSTRG.39744	ID_1184	0	0	-1.31	-2.08
MSTRG.39833	ID_1185	1	0	-2.58	-2.72
MSTRG.40048	ID_1186	3	0	1.89	-7.1
MSTRG.40068	ID_1187	5	0	1.11	0.44
MSTRG.40079	ID_1188	6	0	1.34	0.9
MSTRG.40162	ID_1189	1	0	-1.34	-1.44
MSTRG.40195	ID_1190	2	0	-1.05	-0.05
MSTRG.40252	ID_1191	7	0	1.38	1.99
MSTRG.40270	ID_1192	6	0	1.42	0.9
MSTRG.40528	ID_1193	1	0	-3.47	-3.65
MSTRG.40532	ID_1194	1	0	-1.15	-0.77
MSTRG.40561	ID_1195	6	0	2.14	1.56
MSTRG.40584	ID_1196	5	0	1.05	0.46
MSTRG.40589	ID_1197	2	0	-1.49	-0.45
MSTRG.40606	ID_1198	1	0	-1.74	-1.54
MSTRG.40627	ID_1199	0	0	-1.06	-2.24
MSTRG.40628	ID_1200	0	0	-1.17	-2.02
MSTRG.40663	ID_1201	6	0	1.51	1.01
MSTRG.40664	ID_1202	6	0	1.36	0.81
MSTRG.40671	ID_1203	6	0	1.33	1.09
MSTRG.40679	ID_1204	6	0	1.42	1.05
MSTRG.40699	ID_1205	1	0	-1.11	-0.95
MSTRG.40723	ID_1206	1	0	-1.82	-1.98
MSTRG.40820	ID_1207	1	0	-1.11	-1.37
MSTRG.40821	ID_1208	6	0	2.49	3.07
MSTRG.40833	ID_1209	5	0	1.59	0.56
MSTRG.40849	ID_1210	6	0	1.12	0.98
MSTRG.41148	ID_1211	6	0	1.03	0.71
MSTRG.41165	ID_1212	2	0	-9.37	-3.04
MSTRG.41267	ID_1213	4	0	-0.58	0.97
MSTRG.41284	ID_1214	1	0	-1.64	-2.18
MSTRG.41333	ID_1215	0	0	-1.04	-2.13
MSTRG.41334	ID_1216	0	0	-0.95	-2.48
MSTRG.41425	ID_1217	0	0	-0.93	-2.58
MSTRG.41426	ID_1218	0	0	-0.97	-2.22
MSTRG.41608	ID_1219	1	0	-1.75	-1.06
MSTRG.4161	ID_1220	1	0	-1.48	-1.93
MSTRG.41637	ID_1221	1	0	-1.02	-0.98
MSTRG.41645	ID_1222	2	0	-5.23	-1.87
MSTRG.41653	ID_1223	1	0	-1.06	-1.02
MSTRG.41788	ID_1224	6	0	3.01	2.7
MSTRG.41846	ID_1225	6	0	9.64	8.88
MSTRG.41944	ID_1226	1	0	-2.29	-2.06
MSTRG.41980	ID_1227	5	0	2.58	0.95
MSTRG.4202	ID_1228	5	0	2.51	0.35
MSTRG.42022	ID_1229	6	0	1.2	0.68
MSTRG.42025	ID_1230	6	0	1.15	0.67
MSTRG.42034	ID_1231	5	0	3.17	0.49
MSTRG.42077	ID_1232	6	0	1.24	0.9
MSTRG.42173	ID_1233	6	0	2.04	1.34
MSTRG.42298	ID_1234	6	0	2.74	2.48
MSTRG.42390	ID_1235	1	0	-7.71	-7.71
MSTRG.42510	ID_1236	6	0	2.77	3.38
MSTRG.42518	ID_1237	6	0	2.83	2.68
MSTRG.42712	ID_1238	6	0	1.34	0.68
MSTRG.42780	ID_1239	0	0	-1.31	-1.94
MSTRG.42784	ID_1240	6	0	1.28	1.24
MSTRG.42812	ID_1241	6	0	2.54	3.28
MSTRG.42900	ID_1242	1	0	-2.02	-1.73
MSTRG.43050	ID_1243	2	0	-2.08	-0.98
MSTRG.43061	ID_1244	2	0	-2.35	-0.35
MSTRG.43158	ID_1245	5	0	1.92	0.15
MSTRG.43179	ID_1246	6	0	1.28	0.64
MSTRG.43206	ID_1247	1	0	-1.25	-1.11
MSTRG.43364	ID_1248	5	0	2.01	0.98
MSTRG.43464	ID_1249	0	0	-1.13	-2.18
MSTRG.43549	ID_1250	6	0	1.35	1.37
MSTRG.43583	ID_1251	1	0	-2.02	-2.37
MSTRG.43586	ID_1252	6	0	1.49	1.61
MSTRG.43670	ID_1253	1	0	-1.12	-1.32
MSTRG.43698	ID_1254	1	0	-1.26	-1.2
MSTRG.43721	ID_1255	6	0	2.8	2.75
MSTRG.43733	ID_1256	6	0	6.4	6.98
MSTRG.4376	ID_1257	6	0	1.46	1.33
MSTRG.43788	ID_1258	6	0	1.7	1.1
MSTRG.43804	ID_1259	0	0	-1.22	-3.15
MSTRG.43818	ID_1260	0	0	-1.25	-1.95
MSTRG.43829	ID_1261	5	0	1.59	0.46
MSTRG.43851	ID_1262	1	0	-2.37	-2.48
MSTRG.43881	ID_1263	1	0	-1.66	-1.1
MSTRG.43897	ID_1264	3	0	-0.35	-3.61
MSTRG.43917	ID_1265	2	0	-9.24	-0.93
MSTRG.43959	ID_1266	1	0	-1.48	-1.01
MSTRG.43971	ID_1267	5	0	1.1	0.48
MSTRG.44045	ID_1268	5	0	1.4	0.58
MSTRG.44054	ID_1269	6	0	1.51	1.43
MSTRG.44058	ID_1270	6	0	2.97	1.83
MSTRG.44077	ID_1271	0	0	-1.16	-1.7
MSTRG.44174	ID_1272	0	0	-3.21	-6.95
MSTRG.44343	ID_1273	2	0	-1.59	-0.61
MSTRG.44463	ID_1274	1	0	-1.76	-1.4
MSTRG.44548	ID_1275	6	0	1.07	0.86
MSTRG.44549	ID_1276	6	0	2.43	2.03
MSTRG.44566	ID_1277	6	0	1.65	1.34
MSTRG.44572	ID_1278	6	0	3.29	2.21
MSTRG.44573	ID_1279	6	0	1.73	1.43
MSTRG.44626	ID_1280	1	0	-1.41	-1.04
MSTRG.44635	ID_1281	6	0	3.05	2.83
MSTRG.44883	ID_1282	1	0	-1.3	-1.7
MSTRG.44901	ID_1283	0	0	-3.3	-5.71
MSTRG.4496	ID_1284	1	0	-1.18	-1.39
MSTRG.44994	ID_1285	1	0	-3.14	-4
MSTRG.44997	ID_1286	1	0	-3.27	-3.88
MSTRG.45065	ID_1287	7	0	1.15	2.27
MSTRG.45072	ID_1288	6	0	1.51	0.83
MSTRG.45083	ID_1289	0	0	-1.24	-1.86
MSTRG.45184	ID_1290	2	0	-2.26	0.02
MSTRG.45186	ID_1291	5	0	1.28	0.53
MSTRG.45227	ID_1292	1	0	-1.14	-1.12
MSTRG.45229	ID_1293	1	0	-1.19	-1.13
MSTRG.45255	ID_1294	1	0	-1.39	-0.9
MSTRG.45260	ID_1295	2	0	-1.17	-0.33
MSTRG.45298	ID_1296	6	0	1.46	0.95
MSTRG.45312	ID_1297	6	0	1.43	1.55
MSTRG.45401	ID_1298	5	0	1.52	0.7
MSTRG.45403	ID_1299	6	0	2.26	1.79
MSTRG.45426	ID_1300	2	0	-1.14	-0.19
MSTRG.4550	ID_1301	1	0	-1.91	-1.9
MSTRG.45529	ID_1302	6	0	1.81	1.03
MSTRG.45533	ID_1303	3	0	-0.18	-2.92
MSTRG.45647	ID_1304	5	0	2.76	1.2
MSTRG.45649	ID_1305	5	0	2.13	0.45
MSTRG.45754	ID_1306	0	0	-1.59	-3.49
MSTRG.45867	ID_1307	6	0	1.3	0.79
MSTRG.45926	ID_1308	6	0	1.25	0.94
MSTRG.46032	ID_1309	0	0	-1.18	-1.76
MSTRG.46040	ID_1310	1	0	-2.22	-1.71
MSTRG.46079	ID_1311	2	0	-3.62	0.16
MSTRG.46108	ID_1312	1	0	-2.3	-2.77
MSTRG.46124	ID_1313	1	0	-1.25	-0.91
MSTRG.46168	ID_1314	6	0	10.6	7.89
MSTRG.46169	ID_1315	6	0	1.83	1.86
MSTRG.46182	ID_1316	3	0	0.41	-9.03
MSTRG.46199	ID_1317	1	0	-1.93	-1.9
MSTRG.46205	ID_1318	2	0	-1.69	-0.66
MSTRG.46268	ID_1319	6	0	6	4.01
MSTRG.46269	ID_1320	5	0	6.01	2.66
MSTRG.4628	ID_1321	0	0	-2.58	-3.66
MSTRG.46644	ID_1322	1	0	-1.02	-0.96
MSTRG.4675	ID_1323	6	0	1.07	0.67
MSTRG.4681	ID_1324	1	0	-1.83	-1.91
MSTRG.46830	ID_1325	6	0	2.31	2.03
MSTRG.46869	ID_1326	0	0	-1.24	-2.12
MSTRG.46872	ID_1327	0	0	-2.67	-3.65
MSTRG.46969	ID_1328	5	0	1.46	0.48
MSTRG.46986	ID_1329	0	0	-1.54	-2.23
MSTRG.47013	ID_1330	6	0	1.84	1.53
MSTRG.47014	ID_1331	5	0	1.56	0.7
MSTRG.47031	ID_1332	6	0	1.5	1.11
MSTRG.47032	ID_1333	6	0	2.02	1.41
MSTRG.47058	ID_1334	0	0	-1.3	-2.28
MSTRG.47068	ID_1335	1	0	-1.25	-0.89
MSTRG.47215	ID_1336	1	0	-1.47	-1.32
MSTRG.47245	ID_1337	6	0	3.58	2.5
MSTRG.47406	ID_1338	5	0	1.78	0.68
MSTRG.47472	ID_1339	6	0	1.02	0.96
MSTRG.47474	ID_1340	3	0	-0.28	-1.62
MSTRG.47479	ID_1341	1	0	-1.15	-1.51
MSTRG.47584	ID_1342	6	0	1.72	1.83
MSTRG.4762	ID_1343	6	0	2.83	1.51
MSTRG.47795	ID_1344	5	0	1.23	0.51
MSTRG.47869	ID_1345	5	0	2.34	0.7
MSTRG.47881	ID_1346	0	0	-1.52	-2.43
MSTRG.47889	ID_1347	6	0	1.05	0.55
MSTRG.47890	ID_1348	6	0	1.36	1.15
MSTRG.4804	ID_1349	6	0	1.15	1.22
MSTRG.48103	ID_1350	1	0	-1.08	-1.18
MSTRG.48142	ID_1351	1	0	-1.37	-1.12
MSTRG.48172	ID_1352	1	0	-1.48	-1.34
MSTRG.4824	ID_1353	1	0	-1.22	-1.64
MSTRG.48294	ID_1354	2	0	-1.28	-0.53
MSTRG.48309	ID_1355	6	0	1.05	0.7
MSTRG.48363	ID_1356	6	0	1.31	0.99
MSTRG.48498	ID_1357	5	0	1.12	0.42
MSTRG.48500	ID_1358	6	0	1.29	0.79
MSTRG.48543	ID_1359	5	0	1.21	0.37
MSTRG.48561	ID_1360	6	0	1.15	0.74
MSTRG.48587	ID_1361	6	0	1.29	1.33
MSTRG.48607	ID_1362	6	0	1.15	0.8
MSTRG.48625	ID_1363	6	0	1.01	0.83
MSTRG.48688	ID_1364	6	0	1.47	1.73
MSTRG.48716	ID_1365	6	0	10.52	8.52
MSTRG.48844	ID_1366	1	0	-1.32	-0.87
MSTRG.48917	ID_1367	6	0	1.28	0.82
MSTRG.48982	ID_1368	6	0	1	0.84
MSTRG.48989	ID_1369	6	0	1.15	1.1
MSTRG.48990	ID_1370	6	0	1.11	0.8
MSTRG.49042	ID_1371	6	0	1.66	1.3
MSTRG.49076	ID_1372	0	0	-1.92	-4.13
MSTRG.49086	ID_1373	5	0	1.54	0.57
MSTRG.4911	ID_1374	0	0	-3.35	-8.91
MSTRG.49151	ID_1375	6	0	1.21	0.91
MSTRG.49153	ID_1376	6	0	1.33	1.15
MSTRG.49203	ID_1377	6	0	1.95	2.04
MSTRG.49204	ID_1378	6	0	1.19	1.32
MSTRG.49280	ID_1379	6	0	1.22	1.26
MSTRG.49376	ID_1380	5	0	1.85	0.74
MSTRG.49446	ID_1381	1	0	-2.12	-1.25
MSTRG.49497	ID_1382	6	0	1.42	1
MSTRG.49631	ID_1383	6	0	1.76	2.24
MSTRG.49670	ID_1384	2	0	-1.29	-0.4
MSTRG.4975	ID_1385	1	0	-2.7	-3.03
MSTRG.49914	ID_1386	2	0	-1.59	-0.64
MSTRG.50088	ID_1387	6	0	3.03	3.85
MSTRG.50106	ID_1388	5	0	1	0.45
MSTRG.50118	ID_1389	5	0	1.02	0.36
MSTRG.50128	ID_1390	1	0	-3.1	-2.52
MSTRG.50129	ID_1391	1	0	-2.76	-2.28
MSTRG.50161	ID_1392	3	0	-0.5	-3.21
MSTRG.50194	ID_1393	0	0	-1.47	-2.11
MSTRG.50196	ID_1394	3	0	0.61	-1.19
MSTRG.50197	ID_1395	6	0	1.24	1.19
MSTRG.50234	ID_1396	1	0	-1.23	-0.85
MSTRG.50258	ID_1397	5	0	2.54	1.16
MSTRG.50294	ID_1398	5	0	4.55	1.4
MSTRG.50302	ID_1399	6	0	9.78	6.32
MSTRG.5032	ID_1400	5	0	2.05	0.93
MSTRG.50330	ID_1401	6	0	2.55	2.39
MSTRG.50336	ID_1402	6	0	3.08	1.81
MSTRG.50341	ID_1403	6	0	1.68	0.94
MSTRG.50365	ID_1404	3	0	0.02	-2.3
MSTRG.50380	ID_1405	0	0	-1.29	-2.04
MSTRG.50384	ID_1406	1	0	-3.89	-4.38
MSTRG.50401	ID_1407	6	0	1.14	0.85
MSTRG.50496	ID_1408	6	0	1.65	1.39
MSTRG.50586	ID_1409	1	0	-1.06	-1.01
MSTRG.50638	ID_1410	1	0	-1.18	-1.46
MSTRG.50657	ID_1411	6	0	1.5	1.21
MSTRG.50658	ID_1412	6	0	1.16	0.9
MSTRG.50686	ID_1413	1	0	-1.12	-1.41
MSTRG.50734	ID_1414	1	0	-3.06	-1.84
MSTRG.50748	ID_1415	2	0	-1.14	-0.48
MSTRG.50810	ID_1416	6	0	1.23	0.92
MSTRG.50946	ID_1417	1	0	-2.83	-2.59
MSTRG.510	ID_1418	1	0	-1.95	-2.17
MSTRG.51000	ID_1419	5	0	1.38	0.56
MSTRG.51040	ID_1420	1	0	-2.52	-2.48
MSTRG.51041	ID_1421	1	0	-3.44	-3.94
MSTRG.51056	ID_1422	6	0	1.44	1.27
MSTRG.51153	ID_1423	6	0	1.19	1.05
MSTRG.51215	ID_1424	6	0	1.49	1.74
MSTRG.51318	ID_1425	6	0	2.08	1.92
MSTRG.51345	ID_1426	1	0	-1.47	-1.93
MSTRG.51354	ID_1427	7	0	1.61	2.36
MSTRG.51406	ID_1428	3	0	-0.13	-1.62
MSTRG.51430	ID_1429	6	0	1.08	0.57
MSTRG.51474	ID_1430	1	0	-1.48	-1.15
MSTRG.51507	ID_1431	6	0	1.36	1.06
MSTRG.51508	ID_1432	6	0	6.13	5.68
MSTRG.51628	ID_1433	0	0	-1.11	-1.61
MSTRG.51631	ID_1434	2	0	-3.62	-1
MSTRG.51669	ID_1435	6	0	2.27	2.32
MSTRG.51698	ID_1436	6	0	3.29	2.31
MSTRG.51699	ID_1437	6	0	2.84	2.46
MSTRG.51726	ID_1438	6	0	1.48	0.77
MSTRG.51749	ID_1439	6	0	1.66	1.19
MSTRG.51762	ID_1440	5	0	1.4	0.29
MSTRG.51771	ID_1441	1	0	-2.72	-2.38
MSTRG.51797	ID_1442	4	0	-0.34	0.67
MSTRG.51860	ID_1443	1	0	-1.18	-1.49
MSTRG.51899	ID_1444	0	0	-2.2	-3.22
MSTRG.51915	ID_1445	6	0	1.19	1.05
MSTRG.52072	ID_1446	6	0	1.02	1.04
MSTRG.52154	ID_1447	1	0	-1.57	-1.61
MSTRG.52188	ID_1448	2	0	-10.88	-0.37
MSTRG.52197	ID_1449	1	0	-9.94	-9.94
MSTRG.52204	ID_1450	6	0	1.72	1.27
MSTRG.52207	ID_1451	1	0	-1.7	-1.33
MSTRG.52316	ID_1452	0	0	-1.67	-2.57
MSTRG.52333	ID_1453	2	0	-1.63	-0.73
MSTRG.5237	ID_1454	1	0	-1.19	-1.19
MSTRG.52394	ID_1455	6	0	2.04	1.51
MSTRG.52399	ID_1456	3	0	-0.05	-1.71
MSTRG.52400	ID_1457	3	0	-0.05	-1.9
MSTRG.52416	ID_1458	1	0	-2.66	-3.13
MSTRG.52424	ID_1459	0	0	-1.02	-2
MSTRG.52467	ID_1460	1	0	-1.59	-1.35
MSTRG.5252	ID_1461	1	0	-1.2	-1.06
MSTRG.52617	ID_1462	1	0	-1.86	-1.37
MSTRG.52633	ID_1463	0	0	-1.19	-2.06
MSTRG.52684	ID_1464	6	0	2.61	2.8
MSTRG.52765	ID_1465	3	0	-0.31	-1.46
MSTRG.52939	ID_1466	1	0	-2.39	-1.24
MSTRG.52969	ID_1467	3	0	-0.05	-1.09
MSTRG.53018	ID_1468	1	0	-1.01	-1.15
MSTRG.53070	ID_1469	3	0	-0.07	-3.23
MSTRG.5311	ID_1470	0	0	-1.91	-3.52
MSTRG.53133	ID_1471	6	0	1.31	1.3
MSTRG.53169	ID_1472	6	0	1.05	1.02
MSTRG.53234	ID_1473	6	0	1.18	1.18
MSTRG.53357	ID_1474	6	0	1.39	0.92
MSTRG.534	ID_1475	1	0	-1.91	-2.41
MSTRG.53743	ID_1476	1	0	-1.33	-1.57
MSTRG.53837	ID_1477	5	0	1.41	0.53
MSTRG.53960	ID_1478	5	0	2.12	0.47
MSTRG.53965	ID_1479	6	0	4.05	2.91
MSTRG.53997	ID_1480	1	0	-1.37	-1.38
MSTRG.54003	ID_1481	1	0	-1.08	-0.91
MSTRG.54030	ID_1482	3	0	-2.95	-12.64
MSTRG.54072	ID_1483	6	0	2.24	1.89
MSTRG.54080	ID_1484	2	0	-13.45	1.14
MSTRG.54150	ID_1485	1	0	-1.05	-1.19
MSTRG.54158	ID_1486	5	0	1.78	0.67
MSTRG.54159	ID_1487	5	0	1.65	0.51
MSTRG.54290	ID_1488	1	0	-1.22	-0.75
MSTRG.54352	ID_1489	2	0	-1.92	-0.22
MSTRG.54400	ID_1490	1	0	-1.33	-1.41
MSTRG.54484	ID_1491	5	0	1.15	-0.06
MSTRG.54513	ID_1492	6	0	3.06	3.17
MSTRG.54602	ID_1493	1	0	-1.91	-2.55
MSTRG.54722	ID_1494	0	0	-2.16	-3.52
MSTRG.54818	ID_1495	1	0	-1.53	-0.86
MSTRG.54837	ID_1496	5	0	1.32	-1.01
MSTRG.54843	ID_1497	6	0	1.16	1.01
MSTRG.54880	ID_1498	6	0	1.04	0.64
MSTRG.55050	ID_1499	0	0	-1.5	-4.17
MSTRG.55149	ID_1500	5	0	1.52	0.76
MSTRG.55202	ID_1501	2	0	-2.11	0.13
MSTRG.55203	ID_1502	2	0	-2.79	0.59
MSTRG.5521	ID_1503	5	0	1.17	0.51
MSTRG.55254	ID_1504	6	0	3.38	2.94
MSTRG.55295	ID_1505	6	0	1.53	0.84
MSTRG.55369	ID_1506	7	0	2.65	3.96
MSTRG.55521	ID_1507	5	0	2.24	1.09
MSTRG.55549	ID_1508	5	0	2.78	0.45
MSTRG.55554	ID_1509	6	0	2.25	2.86
MSTRG.55646	ID_1510	5	0	1.84	0.86
MSTRG.55687	ID_1511	6	0	1.34	0.91
MSTRG.5576	ID_1512	6	0	2.41	2.42
MSTRG.55761	ID_1513	5	0	2.58	0.7
MSTRG.55792	ID_1514	2	0	-2.24	-0.65
MSTRG.5585	ID_1515	3	0	-0.78	-3.04
MSTRG.55867	ID_1516	6	0	1.96	1.66
MSTRG.55956	ID_1517	2	0	-1.12	-0.04
MSTRG.55975	ID_1518	1	0	-1.14	-0.81
MSTRG.56003	ID_1519	1	0	-2.59	-1.51
MSTRG.56039	ID_1520	6	0	4.79	3.96
MSTRG.56050	ID_1521	5	0	4.23	1.51
MSTRG.56089	ID_1522	6	0	1.01	0.92
MSTRG.56108	ID_1523	6	0	1.65	1.49
MSTRG.56126	ID_1524	3	0	-0.28	-5.17
MSTRG.56163	ID_1525	6	0	9.41	6.82
MSTRG.56378	ID_1526	6	0	1.1	0.73
MSTRG.56506	ID_1527	3	0	0.5	-1.39
MSTRG.56603	ID_1528	6	0	1.21	1.24
MSTRG.56639	ID_1529	2	0	-1.9	-0.64
MSTRG.56779	ID_1530	6	0	1.56	0.92
MSTRG.56822	ID_1531	6	0	3.32	2.08
MSTRG.56835	ID_1532	2	0	-7.64	2.64
MSTRG.56901	ID_1533	5	0	1.42	0.42
MSTRG.56903	ID_1534	1	0	-1.53	-1.92
MSTRG.56933	ID_1535	6	0	1.36	1.31
MSTRG.57031	ID_1536	1	0	-2.17	-2.79
MSTRG.57114	ID_1537	6	0	1.29	0.77
MSTRG.5717	ID_1538	2	0	-1.01	-0.33
MSTRG.57249	ID_1539	6	0	9.26	11.16
MSTRG.57318	ID_1540	0	0	-1.65	-2.32
MSTRG.57337	ID_1541	1	0	-1.05	-0.87
MSTRG.57347	ID_1542	6	0	1.42	1.55
MSTRG.57365	ID_1543	1	0	-1.11	-1.31
MSTRG.5738	ID_1544	1	0	-1.06	-0.64
MSTRG.57463	ID_1545	1	0	-1.13	-1.46
MSTRG.57675	ID_1546	6	0	4.86	4.69
MSTRG.57778	ID_1547	6	0	1.91	2.3
MSTRG.57999	ID_1548	1	0	-1.37	-1.28
MSTRG.58064	ID_1549	6	0	1.52	1
MSTRG.58083	ID_1550	2	0	-9.93	-1.21
MSTRG.58165	ID_1551	6	0	1.49	1.21
MSTRG.58177	ID_1552	1	0	-2.15	-1.69
MSTRG.5841	ID_1553	1	0	-1.02	-1.03
MSTRG.58508	ID_1554	6	0	1.31	0.89
MSTRG.58537	ID_1555	6	0	1.13	0.96
MSTRG.58539	ID_1556	6	0	1.14	0.94
MSTRG.58644	ID_1557	6	0	2.02	1.81
MSTRG.58652	ID_1558	6	0	1.08	1.06
MSTRG.58661	ID_1559	6	0	1.27	1.18
MSTRG.5867	ID_1560	3	0	-2.35	-10.92
MSTRG.58733	ID_1561	3	0	-0.22	-1.48
MSTRG.58736	ID_1562	1	0	-1.78	-1.16
MSTRG.58769	ID_1563	5	0	1.63	0.26
MSTRG.58773	ID_1564	5	0	2.11	0.75
MSTRG.58784	ID_1565	3	0	0.12	-1.16
MSTRG.58788	ID_1566	6	0	1.64	1.99
MSTRG.58833	ID_1567	0	0	-1.13	-2.22
MSTRG.58860	ID_1568	6	0	1.01	1.05
MSTRG.58905	ID_1569	1	0	-2.59	-2.35
MSTRG.58910	ID_1570	6	0	1.34	1.35
MSTRG.58950	ID_1571	5	0	1.5	0.66
MSTRG.58958	ID_1572	5	0	1.31	0.61
MSTRG.58986	ID_1573	2	0	-1.33	-0.66
MSTRG.59005	ID_1574	4	0	-0.4	0.62
MSTRG.59102	ID_1575	1	0	-2.35	-1.41
MSTRG.59141	ID_1576	6	0	1.21	0.84
MSTRG.59216	ID_1577	0	0	-4.33	-5.93
MSTRG.59295	ID_1578	5	0	1.07	0.33
MSTRG.594	ID_1579	1	0	-1.26	-1.2
MSTRG.59439	ID_1580	6	0	5.4	4.74
MSTRG.59508	ID_1581	6	0	1.07	0.94
MSTRG.59523	ID_1582	1	0	-1.09	-0.78
MSTRG.59559	ID_1583	1	0	-1.55	-2.04
MSTRG.59572	ID_1584	6	0	1.19	0.84
MSTRG.59610	ID_1585	6	0	1.86	1.48
MSTRG.59701	ID_1586	6	0	2.91	3.3
MSTRG.59758	ID_1587	1	0	-3.35	-2.54
MSTRG.59759	ID_1588	1	0	-4.23	-2.69
MSTRG.59763	ID_1589	1	0	-3.12	-2.59
MSTRG.59798	ID_1590	1	0	-2.05	-1.86
MSTRG.59847	ID_1591	6	0	1.67	1.07
MSTRG.59864	ID_1592	0	0	-1.07	-1.81
MSTRG.59885	ID_1593	1	0	-1.44	-1.62
MSTRG.59915	ID_1594	3	0	-0.14	-2.02
MSTRG.60049	ID_1595	0	0	-1.67	-2.77
MSTRG.60058	ID_1596	6	0	1.11	0.56
MSTRG.60073	ID_1597	1	0	-1.85	-1.98
MSTRG.60076	ID_1598	1	0	-1.72	-1.32
MSTRG.6008	ID_1599	6	0	1.31	0.75
MSTRG.60133	ID_1600	6	0	1.53	1.4
MSTRG.60169	ID_1601	1	0	-1.25	-0.64
MSTRG.60201	ID_1602	5	0	1.04	0.5
MSTRG.60283	ID_1603	0	0	-1.2	-1.65
MSTRG.60300	ID_1604	6	0	1.19	0.94
MSTRG.60338	ID_1605	1	0	-1.71	-1.01
MSTRG.60478	ID_1606	0	0	-1.32	-2.35
MSTRG.60515	ID_1607	0	0	-1.38	-2.94
MSTRG.60549	ID_1608	6	0	1.25	1.01
MSTRG.60640	ID_1609	0	0	-1.12	-2.05
MSTRG.60688	ID_1610	1	0	-1.42	-0.96
MSTRG.6069	ID_1611	0	0	-2.1	-3.01
MSTRG.60808	ID_1612	1	0	-1.6	-1.06
MSTRG.60843	ID_1613	6	0	1.34	0.75
MSTRG.60875	ID_1614	3	0	-0.09	-1.63
MSTRG.60888	ID_1615	6	0	12.43	11.69
MSTRG.6093	ID_1616	6	0	2.8	1.58
MSTRG.6094	ID_1617	6	0	5.65	5.01
MSTRG.60994	ID_1618	5	0	1.53	-0.24
MSTRG.61071	ID_1619	6	0	2.01	1.67
MSTRG.61094	ID_1620	7	0	1.41	1.97
MSTRG.61095	ID_1621	1	0	-2.52	-3.29
MSTRG.61157	ID_1622	1	0	-1.9	-2.3
MSTRG.61243	ID_1623	6	0	1.48	1.22
MSTRG.61273	ID_1624	1	0	-8.65	-8.65
MSTRG.61598	ID_1625	6	0	1.4	1.65
MSTRG.61737	ID_1626	0	0	-1.14	-1.9
MSTRG.61818	ID_1627	6	0	1.06	0.95
MSTRG.6186	ID_1628	1	0	-1.24	-1.42
MSTRG.61970	ID_1629	6	0	1.81	1.55
MSTRG.61974	ID_1630	6	0	1.38	1.63
MSTRG.62034	ID_1631	1	0	-1.69	-1.05
MSTRG.62040	ID_1632	1	0	-1.08	-0.91
MSTRG.62076	ID_1633	5	0	2.39	0.4
MSTRG.62092	ID_1634	5	0	2.77	0.48
MSTRG.62097	ID_1635	1	0	-1.37	-1.24
MSTRG.62126	ID_1636	6	0	1.57	1.69
MSTRG.62133	ID_1637	2	0	-1.19	-0.24
MSTRG.62208	ID_1638	0	0	-1.02	-1.82
MSTRG.62302	ID_1639	5	0	1.42	0.49
MSTRG.62329	ID_1640	5	0	1.11	0.48
MSTRG.62357	ID_1641	6	0	2.06	1.24
MSTRG.62411	ID_1642	6	0	2.24	1.78
MSTRG.62436	ID_1643	6	0	2.22	1.38
MSTRG.62439	ID_1644	6	0	1.89	1.1
MSTRG.62462	ID_1645	6	0	1.92	1.56
MSTRG.62493	ID_1646	3	0	0.4	-0.89
MSTRG.62544	ID_1647	6	0	4.6	4.65
MSTRG.62590	ID_1648	6	0	8.65	6.64
MSTRG.62634	ID_1649	1	0	-1.39	-1.33
MSTRG.62658	ID_1650	6	0	1.56	1.14
MSTRG.62754	ID_1651	3	0	-0.43	-2.57
MSTRG.6276	ID_1652	1	0	-1.1	-0.95
MSTRG.62772	ID_1653	6	0	2.68	2.12
MSTRG.62776	ID_1654	6	0	7.32	5.04
MSTRG.62857	ID_1655	1	0	-2.04	-2.7
MSTRG.62875	ID_1656	6	0	1.08	1.24
MSTRG.62950	ID_1657	6	0	5.47	5.91
MSTRG.62959	ID_1658	1	0	-1.16	-0.7
MSTRG.62970	ID_1659	1	0	-1.5	-1.19
MSTRG.63003	ID_1660	6	0	1.06	0.94
MSTRG.63185	ID_1661	5	0	1.56	0.2
MSTRG.63199	ID_1662	6	0	1.05	0.63
MSTRG.63202	ID_1663	7	0	1.25	1.92
MSTRG.63220	ID_1664	2	0	-9.37	-1.51
MSTRG.63281	ID_1665	6	0	1.62	1.26
MSTRG.63298	ID_1666	6	0	1.13	0.66
MSTRG.63319	ID_1667	1	0	-1.36	-1.45
MSTRG.63327	ID_1668	1	0	-1.08	-1.34
MSTRG.63331	ID_1669	6	0	3.42	3.79
MSTRG.63372	ID_1670	0	0	-0.68	-1.7
MSTRG.63385	ID_1671	4	0	-0.68	3.6
MSTRG.63393	ID_1672	6	0	2.03	1.24
MSTRG.63460	ID_1673	3	0	0.23	-1.42
MSTRG.63484	ID_1674	1	0	-1.22	-1.62
MSTRG.63497	ID_1675	6	0	2.21	1.27
MSTRG.63506	ID_1676	1	0	-1.26	-0.94
MSTRG.63583	ID_1677	6	0	1.5	0.91
MSTRG.63643	ID_1678	0	0	-1.13	-1.57
MSTRG.63841	ID_1679	7	0	2.79	4.37
MSTRG.63884	ID_1680	5	0	1.44	0.45
MSTRG.63959	ID_1681	6	0	4.58	3.56
MSTRG.63986	ID_1682	6	0	1.17	0.77
MSTRG.64040	ID_1683	6	0	1.02	0.99
MSTRG.64042	ID_1684	1	0	-1.26	-1.62
MSTRG.6410	ID_1685	6	0	1.15	1.11
MSTRG.64237	ID_1686	2	0	-9.62	0.89
MSTRG.64408	ID_1687	1	0	-1.21	-1.57
MSTRG.6441	ID_1688	5	0	2.81	1
MSTRG.64516	ID_1689	6	0	1.52	0.93
MSTRG.64582	ID_1690	3	0	-0.31	-2.32
MSTRG.64583	ID_1691	3	0	0.21	-2.11
MSTRG.64584	ID_1692	3	0	-0.13	-2.06
MSTRG.64588	ID_1693	5	0	1.77	0.7
MSTRG.64620	ID_1694	1	0	-2.08	-1.7
MSTRG.64622	ID_1695	5	0	1.13	0.45
MSTRG.64633	ID_1696	0	0	-1.48	-2.3
MSTRG.64747	ID_1697	2	0	-1.12	-0.19
MSTRG.64792	ID_1698	6	0	1.71	1.6
MSTRG.64832	ID_1699	6	0	3.57	3.65
MSTRG.64878	ID_1700	0	0	-1.35	-1.87
MSTRG.64891	ID_1701	6	0	1.72	1.89
MSTRG.64915	ID_1702	6	0	4.77	3.81
MSTRG.64946	ID_1703	1	0	-2.12	-1.94
MSTRG.64978	ID_1704	3	0	1.52	-2.25
MSTRG.65001	ID_1705	1	0	-1.47	-1.63
MSTRG.65053	ID_1706	1	0	-3.5	-2.62
MSTRG.65142	ID_1707	4	0	-0.05	1.17
MSTRG.65197	ID_1708	6	0	8.09	8.23
MSTRG.65459	ID_1709	6	0	1.15	1.09
MSTRG.65478	ID_1710	6	0	1.01	0.85
MSTRG.65514	ID_1711	5	0	1.22	0.55
MSTRG.65524	ID_1712	0	0	-1.19	-1.69
MSTRG.65564	ID_1713	1	0	-2.63	-2.67
MSTRG.65613	ID_1714	2	0	-9.83	0.29
MSTRG.65631	ID_1715	1	0	-1.26	-0.76
MSTRG.65762	ID_1716	6	0	1.2	1.22
MSTRG.65772	ID_1717	6	0	9.67	10.13
MSTRG.65798	ID_1718	5	0	1.54	0.7
MSTRG.65850	ID_1719	2	0	-2.31	-0.45
MSTRG.65855	ID_1720	5	0	1.02	0.39
MSTRG.65865	ID_1721	6	0	1.53	1.79
MSTRG.65869	ID_1722	6	0	1.22	0.78
MSTRG.65976	ID_1723	2	0	-4.65	-0.52
MSTRG.66012	ID_1724	1	0	-1.26	-0.77
MSTRG.66029	ID_1725	2	0	-8.34	-3.13
MSTRG.66032	ID_1726	0	0	-2.54	-3.73
MSTRG.66034	ID_1727	6	0	1.22	1.22
MSTRG.66057	ID_1728	1	0	-1.17	-0.63
MSTRG.66137	ID_1729	1	0	-1.03	-0.93
MSTRG.66142	ID_1730	1	0	-1.54	-1.64
MSTRG.66150	ID_1731	1	0	-1.06	-0.64
MSTRG.66234	ID_1732	1	0	-1.56	-1.07
MSTRG.6628	ID_1733	6	0	1.2	1.12
MSTRG.66334	ID_1734	0	0	-1.43	-2
MSTRG.66364	ID_1735	6	0	1.64	1.62
MSTRG.66371	ID_1736	6	0	1.97	2.58
MSTRG.66379	ID_1737	1	0	-1.05	-1.17
MSTRG.66386	ID_1738	6	0	1.51	1.43
MSTRG.66471	ID_1739	1	0	-2.23	-2.95
MSTRG.66475	ID_1740	1	0	-1.31	-0.68
MSTRG.66540	ID_1741	1	0	-1.39	-1.33
MSTRG.66549	ID_1742	1	0	-2.51	-1.4
MSTRG.66644	ID_1743	6	0	1.37	1.38
MSTRG.6667	ID_1744	6	0	1.29	1.51
MSTRG.66729	ID_1745	5	0	1.22	0.54
MSTRG.66780	ID_1746	6	0	1.5	1.65
MSTRG.6684	ID_1747	2	0	-1.06	-0.42
MSTRG.6687	ID_1748	0	0	-1.07	-1.61
MSTRG.669	ID_1749	5	0	1.49	0.63
MSTRG.66921	ID_1750	1	0	-1.39	-1.46
MSTRG.66958	ID_1751	6	0	2.86	3.65
MSTRG.66997	ID_1752	6	0	1.93	1.21
MSTRG.66998	ID_1753	1	0	-1.74	-2.09
MSTRG.66999	ID_1754	2	0	-13.75	-1.13
MSTRG.67018	ID_1755	2	0	-1.08	-0.3
MSTRG.67057	ID_1756	2	0	-1.06	-0.38
MSTRG.67128	ID_1757	0	0	-1.43	-3.4
MSTRG.67140	ID_1758	6	0	1.84	1.89
MSTRG.67208	ID_1759	0	0	-1.41	-2.02
MSTRG.67209	ID_1760	1	0	-1.44	-1.68
MSTRG.67218	ID_1761	1	0	-1.5	-1.94
MSTRG.67236	ID_1762	1	0	-1.07	-1.36
MSTRG.67302	ID_1763	7	0	0.94	3.08
MSTRG.67527	ID_1764	1	0	-1.46	-1.7
MSTRG.67553	ID_1765	1	0	-1.63	-1.49
MSTRG.67562	ID_1766	3	0	-1.38	-10.28
MSTRG.67564	ID_1767	0	0	-1.01	-1.39
MSTRG.67576	ID_1768	1	0	-2.89	-2.55
MSTRG.67684	ID_1769	0	0	-1.42	-2.51
MSTRG.6775	ID_1770	1	0	-2.07	-1.48
MSTRG.67777	ID_1771	6	0	1.15	1.29
MSTRG.67782	ID_1772	6	0	1.04	0.68
MSTRG.67799	ID_1773	6	0	1.03	1.08
MSTRG.67805	ID_1774	6	0	1.23	0.85
MSTRG.67807	ID_1775	1	0	-1.2	-1.01
MSTRG.67809	ID_1776	1	0	-1.74	-1.58
MSTRG.67898	ID_1777	6	0	1.03	0.57
MSTRG.6793	ID_1778	1	0	-1.06	-0.98
MSTRG.67935	ID_1779	1	0	-2.45	-2.72
MSTRG.68323	ID_1780	6	0	1.15	1.24
MSTRG.68326	ID_1781	1	0	-3.6	-3.93
MSTRG.68415	ID_1782	6	0	1.12	1.04
MSTRG.68593	ID_1783	0	0	-1.14	-1.93
MSTRG.68594	ID_1784	1	0	-1.58	-1.89
MSTRG.68610	ID_1785	6	0	1.22	1.05
MSTRG.68697	ID_1786	2	0	-1.19	-0.47
MSTRG.68698	ID_1787	2	0	-1.48	-0.65
MSTRG.68699	ID_1788	6	0	1.23	0.74
MSTRG.68727	ID_1789	6	0	1.61	0.86
MSTRG.68733	ID_1790	5	0	1.05	0.39
MSTRG.68762	ID_1791	6	0	1.21	0.64
MSTRG.68893	ID_1792	4	0	0.22	1.39
MSTRG.68983	ID_1793	6	0	1.8	1.01
MSTRG.69002	ID_1794	6	0	1.18	1.28
MSTRG.69013	ID_1795	1	0	-1.72	-1.58
MSTRG.6904	ID_1796	1	0	-1.35	-0.78
MSTRG.69203	ID_1797	2	0	-3.79	-1.71
MSTRG.69262	ID_1798	6	0	1.8	1.99
MSTRG.6930	ID_1799	5	0	3.1	0.07
MSTRG.69336	ID_1800	6	0	4.1	2.62
MSTRG.69525	ID_1801	1	0	-1.05	-0.88
MSTRG.69535	ID_1802	1	0	-3.25	-1.74
MSTRG.69584	ID_1803	1	0	-2.15	-2.3
MSTRG.69589	ID_1804	6	0	1.39	1.34
MSTRG.69646	ID_1805	0	0	-2.62	-4.24
MSTRG.69757	ID_1806	6	0	1.08	0.93
MSTRG.6976	ID_1807	1	0	-1.31	-0.89
MSTRG.69780	ID_1808	5	0	1.68	0.82
MSTRG.69786	ID_1809	5	0	1.54	0.73
MSTRG.69791	ID_1810	1	0	-1.05	-0.81
MSTRG.69792	ID_1811	1	0	-1.21	-0.9
MSTRG.69811	ID_1812	6	0	1.02	0.99
MSTRG.69823	ID_1813	5	0	2.4	0.9
MSTRG.69870	ID_1814	3	0	1.01	-1.27
MSTRG.69921	ID_1815	6	0	1.1	0.94
MSTRG.69926	ID_1816	5	0	4.27	1.84
MSTRG.69936	ID_1817	6	0	1.04	1.03
MSTRG.69976	ID_1818	6	0	1.98	1.29
MSTRG.70117	ID_1819	5	0	1.3	0.39
MSTRG.70119	ID_1820	5	0	1.26	0.57
MSTRG.70148	ID_1821	1	0	-2.15	-1.46
MSTRG.70171	ID_1822	6	0	1.06	0.73
MSTRG.70205	ID_1823	1	0	-1.57	-2.13
MSTRG.70210	ID_1824	1	0	-1.25	-0.89
MSTRG.70259	ID_1825	7	0	1.46	2.43
MSTRG.7028	ID_1826	3	0	-0.51	-2.06
MSTRG.70369	ID_1827	2	0	-1.61	-0.43
MSTRG.70382	ID_1828	1	0	-1.21	-1.37
MSTRG.70384	ID_1829	1	0	-1.9	-1.48
MSTRG.7042	ID_1830	5	0	1.41	-0.09
MSTRG.70492	ID_1831	2	0	-2	-0.47
MSTRG.70521	ID_1832	2	0	-1.88	-0.3
MSTRG.70527	ID_1833	2	0	-2.26	-0.5
MSTRG.70541	ID_1834	3	0	-0.05	-2.31
MSTRG.70634	ID_1835	1	0	-1.05	-1.34
MSTRG.70694	ID_1836	6	0	1.09	0.79
MSTRG.70738	ID_1837	1	0	-1.16	-1.34
MSTRG.70813	ID_1838	6	0	1.4	1.07
MSTRG.70814	ID_1839	6	0	1.29	0.98
MSTRG.70815	ID_1840	6	0	1.09	0.83
MSTRG.70858	ID_1841	6	0	2.48	1.5
MSTRG.7088	ID_1842	1	0	-1.78	-1.67
MSTRG.70886	ID_1843	1	0	-1.01	-1.09
MSTRG.70903	ID_1844	6	0	3.34	2.15
MSTRG.70974	ID_1845	1	0	-1.13	-1.18
MSTRG.70980	ID_1846	5	0	1.59	0.77
MSTRG.70990	ID_1847	6	0	9.92	7.29
MSTRG.71103	ID_1848	4	0	-0.42	0.7
MSTRG.71142	ID_1849	1	0	-3.5	-1.94
MSTRG.71186	ID_1850	6	0	1.72	1.9
MSTRG.71209	ID_1851	6	0	1.15	0.58
MSTRG.71249	ID_1852	2	0	-7.85	-1.94
MSTRG.7125	ID_1853	3	0	-0.42	-1.92
MSTRG.71347	ID_1854	1	0	-1.39	-1.66
MSTRG.71395	ID_1855	6	0	1.18	0.86
MSTRG.71401	ID_1856	6	0	1.6	1.24
MSTRG.71429	ID_1857	6	0	5.05	4.58
MSTRG.7146	ID_1858	1	0	-1.07	-0.72
MSTRG.71469	ID_1859	1	0	-1.12	-1.29
MSTRG.71474	ID_1860	5	0	1.26	0.57
MSTRG.71483	ID_1861	5	0	1.53	0.64
MSTRG.71583	ID_1862	5	0	1.23	0.12
MSTRG.71590	ID_1863	7	0	1.31	2.58
MSTRG.71600	ID_1864	1	0	-1.58	-1.26
MSTRG.71601	ID_1865	1	0	-1.51	-1.2
MSTRG.71677	ID_1866	6	0	1.02	0.77
MSTRG.71683	ID_1867	1	0	-1.79	-2.1
MSTRG.71768	ID_1868	6	0	1.02	0.55
MSTRG.7190	ID_1869	5	0	1.36	0.56
MSTRG.71959	ID_1870	6	0	2.38	1.22
MSTRG.720	ID_1871	0	0	-1.9	-2.62
MSTRG.72023	ID_1872	3	0	-0.15	-1.42
MSTRG.72031	ID_1873	1	0	-1.21	-0.84
MSTRG.72058	ID_1874	3	0	-0.24	-2.47
MSTRG.72105	ID_1875	6	0	6.29	5.96
MSTRG.72120	ID_1876	2	0	-0.53	0.51
MSTRG.72121	ID_1877	1	0	-1.87	-2.22
MSTRG.72189	ID_1878	6	0	2.02	1.3
MSTRG.72242	ID_1879	1	0	-1.51	-0.94
MSTRG.72274	ID_1880	3	0	0.21	-2.02
MSTRG.72275	ID_1881	3	0	-0.24	-1.28
MSTRG.72284	ID_1882	5	0	5.23	-3.7
MSTRG.72319	ID_1883	1	0	-1.26	-0.86
MSTRG.72386	ID_1884	3	0	0.52	-1.68
MSTRG.72430	ID_1885	7	0	0.51	1.7
MSTRG.72529	ID_1886	1	0	-1.18	-1.43
MSTRG.72530	ID_1887	1	0	-1.36	-1.49
MSTRG.72552	ID_1888	6	0	1.74	1.38
MSTRG.72570	ID_1889	6	0	3.35	2.17
MSTRG.72587	ID_1890	4	0	-0.86	1.49
MSTRG.7261	ID_1891	6	0	1.46	1.16
MSTRG.72636	ID_1892	2	0	-1	-0.38
MSTRG.72643	ID_1893	2	0	-7.85	-1.94
MSTRG.7266	ID_1894	6	0	1.47	0.79
MSTRG.7267	ID_1895	6	0	1.51	1.03
MSTRG.7268	ID_1896	5	0	7.11	3.18
MSTRG.72708	ID_1897	6	0	1.17	1.07
MSTRG.72709	ID_1898	6	0	1.19	0.83
MSTRG.72797	ID_1899	6	0	1.01	0.71
MSTRG.72919	ID_1900	6	0	1.91	1.01
MSTRG.73	ID_1901	5	0	2.11	0.97
MSTRG.73008	ID_1902	1	0	-1.6	-1.38
MSTRG.73087	ID_1903	6	0	1.34	1.04
MSTRG.7316	ID_1904	6	0	1.68	1.54
MSTRG.73395	ID_1905	0	0	-1.18	-1.66
MSTRG.73406	ID_1906	6	0	1.15	0.6
MSTRG.7346	ID_1907	1	0	-3.11	-1.69
MSTRG.73538	ID_1908	6	0	1.29	1.67
MSTRG.73577	ID_1909	5	0	1.5	0.59
MSTRG.73582	ID_1910	1	0	-1.83	-1.46
MSTRG.73594	ID_1911	6	0	3.38	2.24
MSTRG.73595	ID_1912	0	0	-1.02	-1.56
MSTRG.7386	ID_1913	7	0	1.56	2.19
MSTRG.739	ID_1914	2	0	-2.22	-0.45
MSTRG.73917	ID_1915	4	0	0.36	1.91
MSTRG.73931	ID_1916	6	0	1.09	1.33
MSTRG.73972	ID_1917	6	0	1.38	1.56
MSTRG.74081	ID_1918	3	0	-0.54	-2.32
MSTRG.74087	ID_1919	0	0	-1.75	-3.04
MSTRG.74098	ID_1920	6	0	2.4	2.25
MSTRG.74149	ID_1921	6	0	1.24	0.63
MSTRG.74184	ID_1922	5	0	1.37	0.4
MSTRG.74242	ID_1923	1	0	-1.29	-1.3
MSTRG.74301	ID_1924	1	0	-1.09	-0.88
MSTRG.7440	ID_1925	6	0	1.44	1.39
MSTRG.74438	ID_1926	2	0	-2.25	-0.62
MSTRG.74574	ID_1927	6	0	2.75	2.79
MSTRG.74587	ID_1928	6	0	3.39	2.8
MSTRG.74626	ID_1929	6	0	1.52	1.31
MSTRG.74663	ID_1930	1	0	-1.42	-1.54
MSTRG.74735	ID_1931	6	0	1.88	1.07
MSTRG.74753	ID_1932	2	0	-1.08	-0.21
MSTRG.74772	ID_1933	1	0	-1.12	-0.89
MSTRG.74787	ID_1934	6	0	1.23	0.68
MSTRG.74796	ID_1935	6	0	2.82	1.74
MSTRG.74904	ID_1936	1	0	-1.31	-0.66
MSTRG.74988	ID_1937	6	0	2.67	1.97
MSTRG.75010	ID_1938	6	0	1.32	1.12
MSTRG.75035	ID_1939	1	0	-1.36	-1.18
MSTRG.75063	ID_1940	2	0	-3.17	-1.03
MSTRG.75089	ID_1941	1	0	-1.15	-0.82
MSTRG.7521	ID_1942	1	0	-1.17	-1.11
MSTRG.753	ID_1943	3	0	-0.05	-1.4
MSTRG.75340	ID_1944	1	0	-3.22	-3.29
MSTRG.754	ID_1945	3	0	-0.23	-1.87
MSTRG.75470	ID_1946	3	0	0.59	-0.89
MSTRG.75549	ID_1947	6	0	1.12	0.98
MSTRG.75564	ID_1948	6	0	1	0.94
MSTRG.75680	ID_1949	2	0	-7.59	-3.07
MSTRG.75703	ID_1950	6	0	1.76	0.93
MSTRG.75725	ID_1951	1	0	-1.16	-0.68
MSTRG.75935	ID_1952	6	0	1.58	1.81
MSTRG.76081	ID_1953	0	0	-1.22	-2.01
MSTRG.76126	ID_1954	4	0	0.62	4.04
MSTRG.76175	ID_1955	5	0	1.64	0.76
MSTRG.76183	ID_1956	6	0	1.69	0.94
MSTRG.76189	ID_1957	3	0	-0.29	-2.8
MSTRG.76239	ID_1958	0	0	-1.09	-1.5
MSTRG.76243	ID_1959	1	0	-1.12	-1.13
MSTRG.7626	ID_1960	6	0	1.24	1.01
MSTRG.7630	ID_1961	6	0	1.35	1.18
MSTRG.7631	ID_1962	5	0	3.99	-0.72
MSTRG.76328	ID_1963	1	0	-1.17	-0.77
MSTRG.76345	ID_1964	6	0	3.48	2.07
MSTRG.7637	ID_1965	2	0	-2.27	-1.08
MSTRG.76377	ID_1966	1	0	-3.55	-4.35
MSTRG.76393	ID_1967	6	0	1.77	1.35
MSTRG.76426	ID_1968	1	0	-1.11	-0.91
MSTRG.76610	ID_1969	4	0	-1.44	1.85
MSTRG.7667	ID_1970	1	0	-1.55	-1.58
MSTRG.76691	ID_1971	6	0	1.29	1.08
MSTRG.76717	ID_1972	6	0	1.13	1.38
MSTRG.76740	ID_1973	1	0	-1.22	-1.26
MSTRG.76944	ID_1974	6	0	1.31	1
MSTRG.77018	ID_1975	3	0	0.01	-1.07
MSTRG.77023	ID_1976	3	0	-0.03	-1.2
MSTRG.77057	ID_1977	0	0	-1.67	-2.91
MSTRG.77058	ID_1978	5	0	10.96	5.04
MSTRG.77073	ID_1979	6	0	1.08	0.61
MSTRG.77081	ID_1980	6	0	1.19	0.81
MSTRG.7711	ID_1981	1	0	-1.35	-1.82
MSTRG.77277	ID_1982	5	0	1.28	0.12
MSTRG.77280	ID_1983	5	0	1.88	0.89
MSTRG.77286	ID_1984	6	0	1.43	0.74
MSTRG.77301	ID_1985	6	0	1.39	0.85
MSTRG.77303	ID_1986	0	0	-2.28	-3.15
MSTRG.77425	ID_1987	6	0	2.53	2.5
MSTRG.7746	ID_1988	1	0	-1.57	-2.14
MSTRG.77547	ID_1989	6	0	1.07	0.92
MSTRG.77595	ID_1990	6	0	1.86	1.43
MSTRG.77609	ID_1991	6	0	1.29	1.15
MSTRG.77610	ID_1992	6	0	1.08	0.85
MSTRG.77652	ID_1993	2	0	-9.81	-3.21
MSTRG.77679	ID_1994	6	0	1.21	1.2
MSTRG.77687	ID_1995	0	0	-1.98	-3.15
MSTRG.77903	ID_1996	6	0	4.8	4.48
MSTRG.77909	ID_1997	1	0	-1.19	-1.63
[truncated: 7,074 more rows]

## Sheet: Table S6
Table S6. Trend profiles of treatment samples from cultivar GT31 across mild, moderate, and severe drought time points.
gene_id	SPOT	Profile	GT31-BCK	GT31-CCK	GT31-DCK
MSTRG.100551	ID_0	2	0	-9.63	0.25
MSTRG.101178	ID_1	1	0	-1.62	-0.93
MSTRG.101728	ID_2	1	0	-1.4	-1.08
MSTRG.102932	ID_3	0	0	-3.55	-5.09
MSTRG.104464	ID_4	2	0	-1.27	-0.3
MSTRG.104493	ID_5	1	0	-2.13	-1.78
MSTRG.105225	ID_6	6	0	2.42	2.09
MSTRG.106417	ID_7	1	0	-2.61	-3.39
MSTRG.106462	ID_8	6	0	2.25	2.21
MSTRG.107710	ID_9	1	0	-1.89	-1.65
MSTRG.10787	ID_10	1	0	-1.06	-1.4
MSTRG.108912	ID_11	6	0	2.06	1.67
MSTRG.109190	ID_12	6	0	10.04	7.91
MSTRG.111561	ID_13	3	0	0.47	-0.92
MSTRG.111571	ID_14	4	0	-0.22	0.92
MSTRG.112044	ID_15	0	0	-1.67	-2.58
MSTRG.114337	ID_16	1	0	-5.07	-6.15
MSTRG.114506	ID_17	2	0	-1.52	-0.64
MSTRG.115109	ID_18	6	0	2.28	2.22
MSTRG.115475	ID_19	2	0	-2.8	0.1
MSTRG.115480	ID_20	1	0	-1.17	-1.24
MSTRG.115617	ID_21	2	0	-1.48	-0.66
MSTRG.115690	ID_22	1	0	-1.89	-1.51
MSTRG.119374	ID_23	2	0	-0.65	0.47
MSTRG.120538	ID_24	2	0	-1.67	0.4
MSTRG.120542	ID_25	3	0	0.1	-0.93
MSTRG.121295	ID_26	6	0	9.05	8.89
MSTRG.121417	ID_27	0	0	-1.93	-2.87
MSTRG.122805	ID_28	2	0	-0.74	0.55
MSTRG.123603	ID_29	1	0	-1.24	-1.37
MSTRG.123902	ID_30	5	0	2.76	-1.61
MSTRG.124321	ID_31	0	0	-4.02	-10.62
MSTRG.124447	ID_32	2	0	-11.11	-1.66
MSTRG.124779	ID_33	2	0	-10.67	0.57
MSTRG.125191	ID_34	4	0	-0.13	0.94
MSTRG.125730	ID_35	1	0	-2.34	-2.08
MSTRG.125731	ID_36	1	0	-2.06	-2.01
MSTRG.126030	ID_37	6	0	2.88	2.12
MSTRG.126285	ID_38	5	0	4.34	1.09
MSTRG.126961	ID_39	1	0	-2.88	-1.65
MSTRG.12750	ID_40	1	0	-2.33	-1.79
MSTRG.12789	ID_41	1	0	-1.12	-0.66
MSTRG.128076	ID_42	4	0	0.09	1.63
MSTRG.128623	ID_43	5	0	0.84	-0.64
MSTRG.128789	ID_44	1	0	-2.91	-2
MSTRG.128790	ID_45	1	0	-2.76	-2.15
MSTRG.129319	ID_46	0	0	-1.02	-1.42
MSTRG.129862	ID_47	6	0	1.62	1.43
MSTRG.131645	ID_48	2	0	-9.15	1.41
MSTRG.131833	ID_49	3	0	1.03	-3.31
MSTRG.13315	ID_50	3	0	2.59	-7.02
MSTRG.1346	ID_51	4	0	-0.41	2.38
MSTRG.14006	ID_52	1	0	-1.66	-1.42
MSTRG.14267	ID_53	1	0	-2.23	-1.8
MSTRG.14405	ID_54	6	0	2.49	2.82
MSTRG.14509	ID_55	5	0	1.33	0.29
MSTRG.15669	ID_56	1	0	-1.56	-1.39
MSTRG.15729	ID_57	2	0	-10.85	1.08
MSTRG.16065	ID_58	6	0	3.62	2.61
MSTRG.17897	ID_59	1	0	-2.38	-2
MSTRG.17898	ID_60	1	0	-2.37	-1.79
MSTRG.18131	ID_61	3	0	0	-1.72
MSTRG.19690	ID_62	4	0	-0.56	0.58
MSTRG.20652	ID_63	3	0	0.09	-1.23
MSTRG.26149	ID_64	1	0	-1.36	-1.39
MSTRG.26326	ID_65	6	0	1.66	0.98
MSTRG.26658	ID_66	2	0	-1.87	-0.92
MSTRG.2668	ID_67	1	0	-1.71	-2.12
MSTRG.27165	ID_68	1	0	-1.77	-0.97
MSTRG.2719	ID_69	3	0	0.19	-1.26
MSTRG.27199	ID_70	1	0	-2.07	-1.47
MSTRG.29147	ID_71	5	0	1.99	-0.46
MSTRG.29513	ID_72	6	0	1.44	1.08
MSTRG.31798	ID_73	1	0	-1.97	-2.08
MSTRG.3222	ID_74	0	0	-2.87	-4.38
MSTRG.33123	ID_75	6	0	1.4	0.96
MSTRG.34117	ID_76	1	0	-1.5	-1.76
MSTRG.3483	ID_77	4	0	-0.2	0.87
MSTRG.3634	ID_78	3	0	1.85	-7.8
MSTRG.36522	ID_79	6	0	2.21	2.7
MSTRG.37666	ID_80	6	0	4.08	3.57
MSTRG.38851	ID_81	2	0	-9.05	-1.04
MSTRG.38874	ID_82	2	0	-1.62	0.54
MSTRG.39693	ID_83	1	0	-1.32	-1.58
MSTRG.39752	ID_84	3	0	-0.15	-1.66
MSTRG.40628	ID_85	1	0	-1.21	-1.61
MSTRG.40838	ID_86	3	0	0.82	-9.97
MSTRG.41860	ID_87	1	0	-3.18	-3.75
MSTRG.4297	ID_88	5	0	4.08	1.78
MSTRG.43650	ID_89	5	0	2.89	0.14
MSTRG.44300	ID_90	3	0	-0.7	-4.1
MSTRG.44952	ID_91	4	0	0	1
MSTRG.45649	ID_92	5	0	1.49	0.57
MSTRG.46034	ID_93	4	0	0.06	1.47
MSTRG.48436	ID_94	1	0	-1.11	-0.74
MSTRG.48468	ID_95	5	0	1.23	0.57
MSTRG.48813	ID_96	3	0	0.54	-8.85
MSTRG.49214	ID_97	6	0	10.55	8.61
MSTRG.50258	ID_98	6	0	1.36	0.82
MSTRG.50751	ID_99	4	0	-0.15	1.24
MSTRG.51938	ID_100	1	0	-2.63	-2.03
MSTRG.5251	ID_101	3	0	0.26	-0.81
MSTRG.53315	ID_102	3	0	0.19	-0.87
MSTRG.53323	ID_103	3	0	0.14	-0.92
MSTRG.53413	ID_104	1	0	-1.92	-1.77
MSTRG.54269	ID_105	5	0	2.98	1.31
MSTRG.54342	ID_106	4	0	-0.29	0.98
MSTRG.54352	ID_107	6	0	2.83	1.59
MSTRG.54492	ID_108	6	0	7.57	5.64
MSTRG.54511	ID_109	4	0	-0.05	2.11
MSTRG.55342	ID_110	4	0	0.15	2.21
MSTRG.56073	ID_111	6	0	3.95	2.6
MSTRG.56629	ID_112	6	0	1.58	1.06
MSTRG.57074	ID_113	6	0	4.42	4.15
MSTRG.57845	ID_114	4	0	-0.42	0.87
MSTRG.58770	ID_115	5	0	0.61	-0.42
MSTRG.59818	ID_116	2	0	-10.39	-1.54
MSTRG.60810	ID_117	5	0	1.74	-0.77
MSTRG.61286	ID_118	6	0	2.23	2.26
MSTRG.62299	ID_119	4	0	0.41	4.33
MSTRG.6460	ID_120	3	0	0.28	-0.75
MSTRG.64633	ID_121	4	0	-0.39	0.94
MSTRG.65766	ID_122	5	0	9.2	0
MSTRG.66032	ID_123	0	0	-2	-2.88
MSTRG.67026	ID_124	2	0	-2.47	-0.81
MSTRG.67425	ID_125	2	0	-8.08	-3.32
MSTRG.67592	ID_126	5	0	1.76	0
MSTRG.68594	ID_127	1	0	-1.09	-1.26
MSTRG.68734	ID_128	2	0	-2.68	-0.66
MSTRG.68774	ID_129	1	0	-1.3	-0.75
MSTRG.70276	ID_130	6	0	1.52	0.91
MSTRG.70790	ID_131	4	0	-0.3	0.96
MSTRG.7088	ID_132	1	0	-2.31	-2.06
MSTRG.71397	ID_133	6	0	1.72	2.33
MSTRG.72213	ID_134	3	0	0.65	-0.83
MSTRG.7249	ID_135	2	0	-1.61	-0.73
MSTRG.73811	ID_136	1	0	-4.32	-3.57
MSTRG.740	ID_137	3	0	0.13	-0.93
MSTRG.74301	ID_138	3	0	-0.29	-1.56
MSTRG.74467	ID_139	1	0	-4.46	-3.24
MSTRG.75231	ID_140	0	0	-1.33	-1.86
MSTRG.76190	ID_141	1	0	-1.94	-1.01
MSTRG.76243	ID_142	2	0	-1.19	0.34
MSTRG.77107	ID_143	6	0	1.22	0.96
MSTRG.77909	ID_144	0	0	-2.49	-3.46
MSTRG.78017	ID_145	6	0	1.57	1.56
MSTRG.78049	ID_146	3	0	-0.03	-1.89
MSTRG.78870	ID_147	2	0	-9.45	-2.43
MSTRG.79557	ID_148	0	0	-3.18	-5
MSTRG.79835	ID_149	0	0	-1.6	-2.42
MSTRG.80519	ID_150	1	0	-9.66	-9.66
MSTRG.8114	ID_151	1	0	-4.6	-3.84
MSTRG.81681	ID_152	0	0	-1.78	-2.93
MSTRG.81964	ID_153	1	0	-1.14	-1.27
MSTRG.82983	ID_154	0	0	-3.48	-4.84
MSTRG.83260	ID_155	6	0	6.14	5.88
MSTRG.84610	ID_156	7	0	0.78	2.01
MSTRG.84958	ID_157	6	0	1.22	1.33
MSTRG.85138	ID_158	6	0	2.02	1.85
MSTRG.86366	ID_159	1	0	-1.04	-1.14
MSTRG.86953	ID_160	1	0	-2.85	-2.85
MSTRG.87134	ID_161	6	0	9.89	10.47
MSTRG.87315	ID_162	0	0	-1.34	-2.03
MSTRG.88513	ID_163	1	0	-1.04	-0.84
MSTRG.8866	ID_164	1	0	-3	-3.06
MSTRG.90252	ID_165	5	0	2.63	0.3
MSTRG.91561	ID_166	6	0	2.84	3
MSTRG.91825	ID_167	5	0	1.95	-1.89
MSTRG.91861	ID_168	5	0	0.87	-0.3
MSTRG.92141	ID_169	0	0	-1.23	-1.75
MSTRG.92645	ID_170	4	0	-4.32	6.92
MSTRG.93317	ID_171	1	0	-1.49	-1.32
MSTRG.93715	ID_172	2	0	-1.04	-0.04
MSTRG.94361	ID_173	0	0	-1.07	-1.61
MSTRG.95205	ID_174	3	0	-0.39	-1.77
MSTRG.95399	ID_175	1	0	-2.28	-2.06
MSTRG.95544	ID_176	2	0	-9.28	-0.3
MSTRG.97708	ID_177	2	0	-9.97	0.19
MSTRG.9826	ID_178	2	0	-1.92	0.97
MSTRG.98851	ID_179	2	0	-1.96	-0.72
MSTRG.99283	ID_180	3	0	-0.53	-10.75
MSTRG.9942	ID_181	1	0	-1.69	-1.47
MSTRG.99877	ID_182	3	0	1.03	-9.56
Sspon.01G0000030-4D	ID_183	2	0	-1.11	-0.47
Sspon.01G0000030-4P	ID_184	4	0	-0.21	0.82
Sspon.01G0000230-3C	ID_185	1	0	-1.33	-1.78
Sspon.01G0000230-3P	ID_186	1	0	-1.2	-1.28
Sspon.01G0000410-1P	ID_187	2	0	-2.31	-0.85
Sspon.01G0000410-2C	ID_188	2	0	-2.04	-0.61
Sspon.01G0001400-3P	ID_189	1	0	-2.27	-1.33
Sspon.01G0001720-3C	ID_190	2	0	-11.41	1.06
Sspon.01G0003360-1A	ID_191	1	0	-1.39	-1.17
Sspon.01G0003360-3C	ID_192	1	0	-1.38	-1.32
Sspon.01G0003410-1A	ID_193	1	0	-1.81	-1.91
Sspon.01G0003410-2C	ID_194	1	0	-2.19	-2.31
Sspon.01G0004480-2B	ID_195	5	0	3.14	0.91
Sspon.01G0004480-3C	ID_196	5	0	3.94	1.87
Sspon.01G0006550-1A	ID_197	1	0	-1.92	-1.74
Sspon.01G0006550-2D	ID_198	1	0	-1.9	-1.46
Sspon.01G0007880-1A	ID_199	1	0	-1.27	-1.68
Sspon.01G0007970-2B	ID_200	1	0	-1.84	-2.04
Sspon.01G0008590-1P	ID_201	6	0	1.6	1.31
Sspon.01G0011030-3C	ID_202	2	0	-2.02	-0.6
Sspon.01G0011400-1A	ID_203	2	0	-1.01	-0.47
Sspon.01G0011550-1A	ID_204	1	0	-3.4	-1.94
Sspon.01G0011550-2C	ID_205	1	0	-3.64	-3.41
Sspon.01G0011550-3D	ID_206	1	0	-3.22	-3.24
Sspon.01G0011650-3C	ID_207	6	0	1.01	0.86
Sspon.01G0011920-2B	ID_208	1	0	-1.36	-1.06
Sspon.01G0014160-1A	ID_209	1	0	-1.91	-2.41
Sspon.01G0014160-3C	ID_210	1	0	-2.16	-2.59
Sspon.01G0014180-1P	ID_211	1	0	-2.31	-2.22
Sspon.01G0014180-4D	ID_212	1	0	-2.31	-2.26
Sspon.01G0014720-2D	ID_213	3	0	0.19	-1.67
Sspon.01G0015010-1A	ID_214	1	0	-1.79	-1.92
Sspon.01G0015840-4D	ID_215	5	0	2.37	0.74
Sspon.01G0015850-3C	ID_216	6	0	1.41	1.07
Sspon.01G0016340-1A	ID_217	5	0	1.38	0.32
Sspon.01G0016340-1T	ID_218	5	0	1.42	0.35
Sspon.01G0016340-2B	ID_219	5	0	1.41	0.23
Sspon.01G0016340-3C	ID_220	5	0	1.31	0.37
Sspon.01G0016340-4D	ID_221	5	0	1.39	0.35
Sspon.01G0017820-1A	ID_222	6	0	1.22	1.38
Sspon.01G0017820-2D	ID_223	6	0	1.09	1.1
Sspon.01G0018780-1P	ID_224	6	0	1.17	1.03
Sspon.01G0019830-2T	ID_225	6	0	3.41	2.6
Sspon.01G0020280-1P	ID_226	5	0	1.6	0.73
Sspon.01G0020280-3D	ID_227	6	0	1.61	0.84
Sspon.01G0023910-1A	ID_228	3	0	1.51	-2.09
Sspon.01G0025180-2C	ID_229	1	0	-1.07	-0.8
Sspon.01G0025190-1A	ID_230	1	0	-1.18	-0.99
Sspon.01G0025190-2C	ID_231	1	0	-1.11	-0.94
Sspon.01G0025200-1A	ID_232	1	0	-4.03	-3.02
Sspon.01G0025200-2C	ID_233	1	0	-3.87	-2.9
Sspon.01G0025280-1A	ID_234	1	0	-1.69	-1.39
Sspon.01G0025280-1T	ID_235	1	0	-4.93	-3.36
Sspon.01G0025280-2B	ID_236	1	0	-4.02	-2.84
Sspon.01G0025280-3D	ID_237	1	0	-4.1	-2.94
Sspon.01G0026330-3C	ID_238	5	0	4.12	0.63
Sspon.01G0026870-1A	ID_239	5	0	0.58	-0.54
Sspon.01G0026870-2D	ID_240	3	0	0.52	-0.59
Sspon.01G0028230-1A	ID_241	5	0	1.74	0.41
Sspon.01G0029750-1A	ID_242	1	0	-1.56	-2
Sspon.01G0031930-1A	ID_243	1	0	-1.27	-1.54
Sspon.01G0031930-1P	ID_244	1	0	-1.09	-1.27
Sspon.01G0031930-2B	ID_245	1	0	-1.03	-1.3
Sspon.01G0031930-3D	ID_246	1	0	-1.17	-1.32
Sspon.01G0032890-1A	ID_247	1	0	-2.78	-2.7
Sspon.01G0032910-1A	ID_248	1	0	-3.05	-2.31
Sspon.01G0037370-1B	ID_249	3	0	0.32	-0.88
Sspon.01G0037370-2C	ID_250	3	0	0.41	-1.08
Sspon.01G0037370-3D	ID_251	3	0	0.44	-0.75
Sspon.01G0037730-2C	ID_252	1	0	-1.24	-1.37
Sspon.01G0038440-2P	ID_253	1	0	-2.87	-2.87
Sspon.01G0038620-1B	ID_254	1	0	-1.34	-1.66
Sspon.01G0039640-2C	ID_255	1	0	-2.68	-3.37
Sspon.01G0039640-3D	ID_256	1	0	-2.41	-2.84
Sspon.01G0040000-1B	ID_257	0	0	-0.57	-1.64
Sspon.01G0040000-2C	ID_258	0	0	-0.56	-1.62
Sspon.01G0040070-2D	ID_259	1	0	-3.62	-3.01
Sspon.01G0043450-1B	ID_260	0	0	-2.67	-3.77
Sspon.01G0045750-2C	ID_261	0	0	-0.59	-1.68
Sspon.01G0046060-2C	ID_262	1	0	-1.54	-1.48
Sspon.01G0046490-1B	ID_263	1	0	-1.3	-0.77
Sspon.01G0046490-2C	ID_264	1	0	-1.29	-1.03
Sspon.01G0046490-3D	ID_265	1	0	-1.12	-1.05
Sspon.01G0049650-2C	ID_266	2	0	-1.25	0.58
Sspon.01G0051580-1C	ID_267	1	0	-1.36	-1.67
Sspon.01G0052010-1C	ID_268	1	0	-2.23	-1.94
Sspon.01G0052010-1P	ID_269	1	0	-2.12	-2.13
Sspon.01G0055050-1C	ID_270	1	0	-1.36	-0.84
Sspon.01G0055050-2D	ID_271	2	0	-1.18	-0.42
Sspon.01G0059700-1D	ID_272	0	0	-2.81	-4.06
Sspon.02G0002900-1A	ID_273	1	0	-1.47	-1.77
Sspon.02G0002900-2B	ID_274	1	0	-1.49	-1.59
Sspon.02G0003880-2C	ID_275	4	0	-0.68	0.96
Sspon.02G0004810-2B	ID_276	3	0	-0.22	-1.27
Sspon.02G0004810-3D	ID_277	3	0	-0.21	-1.29
Sspon.02G0007310-4D	ID_278	1	0	-1.16	-0.64
Sspon.02G0007630-1A	ID_279	1	0	-1.88	-1.39
Sspon.02G0007630-2B	ID_280	1	0	-1.8	-1.42
Sspon.02G0007630-3C	ID_281	1	0	-1.77	-1.25
Sspon.02G0007630-4D	ID_282	1	0	-1.71	-1.41
Sspon.02G0008010-1A	ID_283	3	0	-0.17	-1.48
Sspon.02G0008010-3C	ID_284	3	0	-0.12	-1.35
Sspon.02G0009730-1A	ID_285	3	0	1.34	-2.12
Sspon.02G0009740-1A	ID_286	1	0	-1.19	-1.51
Sspon.02G0009740-1P	ID_287	1	0	-1.19	-1.63
Sspon.02G0009740-2B	ID_288	1	0	-1.17	-1.46
Sspon.02G0009740-3C	ID_289	1	0	-1.27	-1.73
Sspon.02G0009740-3P	ID_290	0	0	-1.06	-1.85
Sspon.02G0009740-4D	ID_291	1	0	-1.18	-1.42
Sspon.02G0009810-4D	ID_292	3	0	-0.02	-3.44
Sspon.02G0012880-2B	ID_293	4	0	-0.14	0.9
Sspon.02G0014030-1A	ID_294	1	0	-1.76	-1.35
Sspon.02G0014030-2B	ID_295	1	0	-1.54	-1.29
Sspon.02G0014030-3C	ID_296	1	0	-1.77	-1.1
Sspon.02G0014030-4D	ID_297	1	0	-1.5	-1.14
Sspon.02G0014960-4D	ID_298	2	0	-1.2	-0.23
Sspon.02G0015860-2B	ID_299	5	0	2.24	0.79
Sspon.02G0015880-1A	ID_300	5	0	2.05	0.43
Sspon.02G0016570-1A	ID_301	2	0	-0.92	0.72
Sspon.02G0016570-2B	ID_302	2	0	-0.99	0.58
Sspon.02G0016570-3C	ID_303	2	0	-0.84	0.6
Sspon.02G0017670-3D	ID_304	1	0	-1.43	-0.88
Sspon.02G0018240-1A	ID_305	5	0	0.7	-0.46
Sspon.02G0018240-2C	ID_306	5	0	0.67	-0.47
Sspon.02G0018240-3D	ID_307	3	0	0.6	-0.61
Sspon.02G0018280-1A	ID_308	1	0	-8.23	-8.23
Sspon.02G0018280-2B	ID_309	1	0	-8.14	-8.14
Sspon.02G0019510-1P	ID_310	1	0	-2.28	-2.54
Sspon.02G0019510-1T	ID_311	1	0	-2.24	-2.54
Sspon.02G0019510-3C	ID_312	1	0	-2.25	-2.53
Sspon.02G0023570-2D	ID_313	5	0	0.57	-0.46
Sspon.02G0024100-1A	ID_314	4	0	-0.35	1.1
Sspon.02G0025220-2C	ID_315	4	0	-0.41	0.94
Sspon.02G0027100-1A	ID_316	1	0	-1.27	-1.07
Sspon.02G0027100-2B	ID_317	1	0	-1.77	-1.03
Sspon.02G0027100-3C	ID_318	1	0	-1.25	-0.94
Sspon.02G0027100-4D	ID_319	1	0	-1.13	-0.77
Sspon.02G0030550-1A	ID_320	6	0	1.22	0.62
Sspon.02G0030550-2C	ID_321	5	0	1.25	0.56
Sspon.02G0030550-3D	ID_322	6	0	1.15	0.59
Sspon.02G0034350-1T	ID_323	6	0	1.55	1
Sspon.02G0034700-1B	ID_324	1	0	-2.84	-2.75
Sspon.02G0036510-2C	ID_325	1	0	-1.42	-1.09
Sspon.02G0043780-2D	ID_326	2	0	-8.09	0.73
Sspon.02G0046900-1C	ID_327	1	0	-1.03	-1.03
Sspon.02G0049460-1C	ID_328	6	0	1.18	0.86
Sspon.03G0002420-1P	ID_329	5	0	0.98	-0.97
Sspon.03G0002420-2P	ID_330	3	0	0.78	-1.04
Sspon.03G0003660-1A	ID_331	1	0	-1.84	-1.46
Sspon.03G0003660-2C	ID_332	1	0	-1.94	-1.6
Sspon.03G0003660-3D	ID_333	1	0	-1.98	-1.6
Sspon.03G0004220-2B	ID_334	2	0	-1.44	-0.34
Sspon.03G0004380-1A	ID_335	3	0	0.53	-1.89
Sspon.03G0004640-2C	ID_336	6	0	1.06	1.1
Sspon.03G0004780-3C	ID_337	4	0	-0.18	0.87
Sspon.03G0004780-4D	ID_338	4	0	-0.11	0.91
Sspon.03G0004960-2B	ID_339	4	0	0.33	1.43
Sspon.03G0005500-1P	ID_340	1	0	-1.28	-0.91
Sspon.03G0006460-1P	ID_341	6	0	1.34	1.07
Sspon.03G0006460-2B	ID_342	6	0	1.36	1.03
Sspon.03G0006460-3P	ID_343	6	0	1.3	0.98
Sspon.03G0007260-1T	ID_344	5	0	1.12	0.45
Sspon.03G0007620-1A	ID_345	1	0	-1.08	-1.25
Sspon.03G0007770-1P	ID_346	3	0	-0.32	-1.48
Sspon.03G0007790-1A	ID_347	5	0	1.55	0.66
Sspon.03G0008050-1T	ID_348	5	0	1.73	0.33
Sspon.03G0010480-1T	ID_349	4	0	-0.39	0.66
Sspon.03G0011740-1A	ID_350	1	0	-1.44	-1.23
Sspon.03G0013580-2B	ID_351	6	0	1.33	0.95
Sspon.03G0015330-1A	ID_352	4	0	0.3	1.44
Sspon.03G0019770-1P	ID_353	1	0	-2.12	-1.94
Sspon.03G0019770-2B	ID_354	0	0	-2.33	-4.21
Sspon.03G0019770-4D	ID_355	1	0	-2.3	-2.34
Sspon.03G0019820-1T	ID_356	1	0	-2.65	-2.89
Sspon.03G0019820-2B	ID_357	1	0	-2.68	-2.81
Sspon.03G0019820-3C	ID_358	1	0	-2.67	-2.96
Sspon.03G0019830-1A	ID_359	1	0	-2.18	-2.29
Sspon.03G0019830-2B	ID_360	1	0	-2.26	-2.16
Sspon.03G0022340-2B	ID_361	1	0	-3.87	-3.25
Sspon.03G0022430-1A	ID_362	0	0	-1.64	-2.56
Sspon.03G0022430-2B	ID_363	0	0	-1.75	-2.55
Sspon.03G0022430-3C	ID_364	0	0	-1.6	-2.41
Sspon.03G0022430-4D	ID_365	0	0	-1.68	-2.35
Sspon.03G0022640-1A	ID_366	1	0	-3.06	-2.25
Sspon.03G0022850-1A	ID_367	1	0	-1.62	-1.48
Sspon.03G0022850-1P	ID_368	1	0	-1.89	-1.8
Sspon.03G0023630-3C	ID_369	1	0	-1.4	-0.98
Sspon.03G0023630-4D	ID_370	1	0	-1.34	-0.96
Sspon.03G0023690-4D	ID_371	1	0	-3.43	-2.58
Sspon.03G0024230-3C	ID_372	4	0	-0.57	1.26
Sspon.03G0024530-2B	ID_373	4	0	0.23	1.29
Sspon.03G0025630-2C	ID_374	1	0	-1.43	-1.24
Sspon.03G0025950-1B	ID_375	1	0	-3.25	-2.13
Sspon.03G0025950-2C	ID_376	1	0	-4.09	-2.34
Sspon.03G0029260-3D	ID_377	1	0	-1.67	-1.77
Sspon.03G0029920-1B	ID_378	1	0	-1.93	-1.51
Sspon.03G0031330-2D	ID_379	5	0	1.18	0.35
Sspon.03G0031350-2D	ID_380	6	0	8.61	8.99
Sspon.03G0031450-3D	ID_381	4	0	0	1
Sspon.03G0033620-1B	ID_382	6	0	1.96	1.45
Sspon.03G0038070-1C	ID_383	1	0	-3.25	-3.38
Sspon.03G0038070-1P	ID_384	1	0	-3.36	-2.9
Sspon.03G0038280-2P	ID_385	6	0	3.45	2.26
Sspon.03G0040280-1C	ID_386	4	0	-1.36	2.7
Sspon.03G0040280-1P	ID_387	2	0	-2.58	1.44
Sspon.03G0040580-2D	ID_388	3	0	0.55	-1.81
Sspon.03G0044110-1C	ID_389	6	0	1.13	0.79
Sspon.03G0046570-1D	ID_390	4	0	-0.14	0.88
Sspon.04G0000750-1A	ID_391	6	0	1.33	0.71
Sspon.04G0000880-1A	ID_392	4	0	0.02	1.31
Sspon.04G0001410-2B	ID_393	1	0	-1.31	-1.39
Sspon.04G0001410-3C	ID_394	1	0	-1.33	-1.59
Sspon.04G0002270-1A	ID_395	1	0	-1.41	-1.53
Sspon.04G0002270-2D	ID_396	1	0	-1.28	-1.41
Sspon.04G0002880-3C	ID_397	6	0	1.19	1.09
Sspon.04G0002890-3C	ID_398	5	0	2.47	0.82
Sspon.04G0002940-1A	ID_399	1	0	-3.88	-2.74
Sspon.04G0002960-1A	ID_400	0	0	-1.93	-2.9
Sspon.04G0002960-1P	ID_401	0	0	-1.91	-2.72
Sspon.04G0002960-2C	ID_402	0	0	-1.99	-3
Sspon.04G0004270-1A	ID_403	1	0	-1.24	-1.4
Sspon.04G0004280-1A	ID_404	1	0	-1.07	-1.21
Sspon.04G0004610-2B	ID_405	6	0	1.17	1.52
Sspon.04G0004670-2B	ID_406	1	0	-1.39	-1.12
Sspon.04G0006090-2B	ID_407	4	0	0.05	1.24
Sspon.04G0006270-2D	ID_408	4	0	0.31	1.46
Sspon.04G0006880-1P	ID_409	1	0	-3.78	-3.06
Sspon.04G0006880-1T	ID_410	1	0	-4.34	-3.31
Sspon.04G0006880-2T	ID_411	1	0	-4.18	-3.12
Sspon.04G0006880-3C	ID_412	1	0	-3.84	-3
Sspon.04G0007060-2T	ID_413	5	0	1.86	0.82
Sspon.04G0007240-1A	ID_414	1	0	-2.33	-1.24
Sspon.04G0007240-3C	ID_415	1	0	-2.25	-1.23
Sspon.04G0007360-2P	ID_416	0	0	-1.06	-1.45
Sspon.04G0007360-3P	ID_417	1	0	-1.25	-1
Sspon.04G0007950-1A	ID_418	3	0	0.36	-1.8
Sspon.04G0007950-2B	ID_419	3	0	-0.12	-1.74
Sspon.04G0008210-2D	ID_420	0	0	-4.46	-7.78
Sspon.04G0008670-3P	ID_421	4	0	0	9.65
Sspon.04G0008670-4P	ID_422	4	0	0.44	5.79
Sspon.04G0010720-2P	ID_423	2	0	-1.16	-0.46
Sspon.04G0010830-1A	ID_424	0	0	-1.71	-2.34
Sspon.04G0010830-2B	ID_425	1	0	-1.58	-2.09
Sspon.04G0010830-3C	ID_426	1	0	-1.6	-1.98
Sspon.04G0010930-2B	ID_427	2	0	-8.4	0.12
Sspon.04G0011860-2D	ID_428	6	0	1.82	1.4
Sspon.04G0013280-1A	ID_429	1	0	-5.3	-3.79
Sspon.04G0013280-2D	ID_430	1	0	-5.68	-3.64
Sspon.04G0015820-1A	ID_431	6	0	10.75	10.63
Sspon.04G0016420-1P	ID_432	3	0	0.56	-0.82
Sspon.04G0016420-1T	ID_433	5	0	0.71	-0.67
Sspon.04G0016420-2B	ID_434	5	0	0.82	-0.71
Sspon.04G0016420-3C	ID_435	5	0	0.86	-0.74
Sspon.04G0017800-1P	ID_436	3	0	0.09	-2.23
Sspon.04G0017800-3D	ID_437	3	0	0.17	-2.07
Sspon.04G0018980-1A	ID_438	6	0	1.05	0.68
Sspon.04G0019180-1P	ID_439	6	0	1.04	0.63
Sspon.04G0019180-2C	ID_440	6	0	1.07	0.62
Sspon.04G0028120-3D	ID_441	4	0	0	10.35
Sspon.04G0029090-1B	ID_442	5	0	5.03	0.2
Sspon.04G0030170-2D	ID_443	1	0	-1.97	-1.79
Sspon.04G0036740-1D	ID_444	2	0	-2.26	-0.95
Sspon.04G0037110-1D	ID_445	2	0	-0.82	0.73
Sspon.05G0001850-2B	ID_446	1	0	-2.43	-2.34
Sspon.05G0002330-1A	ID_447	1	0	-3.4	-4.16
Sspon.05G0003420-1P	ID_448	2	0	-8.31	-2.4
Sspon.05G0004290-1A	ID_449	1	0	-1.28	-1.18
Sspon.05G0004510-3D	ID_450	6	0	1.73	0.96
Sspon.05G0005280-1A	ID_451	1	0	-2.17	-1.63
Sspon.05G0005280-3D	ID_452	1	0	-2.11	-1.27
Sspon.05G0005340-1A	ID_453	3	0	-0.12	-1.75
Sspon.05G0006080-1A	ID_454	5	0	3.55	0.62
Sspon.05G0006080-2C	ID_455	5	0	3.48	1.29
Sspon.05G0007520-1A	ID_456	0	0	-2.62	-4.17
Sspon.05G0007690-3D	ID_457	1	0	-1.25	-1.07
Sspon.05G0011280-1A	ID_458	6	0	2.64	2.97
Sspon.05G0011450-2C	ID_459	2	0	-2.96	-1.46
Sspon.05G0016090-2B	ID_460	2	0	-9.53	-3.55
Sspon.05G0016130-3C	ID_461	1	0	-3.95	-3.62
Sspon.05G0017620-1A	ID_462	2	0	-7.86	0.77
Sspon.05G0019260-2C	ID_463	1	0	-2.03	-2.48
Sspon.05G0019670-2P	ID_464	2	0	-2.46	-1.23
Sspon.05G0022760-1P	ID_465	0	0	-1.19	-1.68
Sspon.05G0023000-3D	ID_466	4	0	0.2	1.43
Sspon.05G0026190-1B	ID_467	6	0	10.48	10.68
Sspon.05G0026570-1T	ID_468	2	0	-2.88	-0.53
Sspon.05G0026570-2D	ID_469	2	0	-3.15	-0.47
Sspon.05G0026700-1B	ID_470	0	0	-3.05	-4.59
Sspon.05G0026700-2C	ID_471	0	0	-2.79	-4.36
Sspon.05G0027810-1B	ID_472	0	0	-1.65	-2.56
Sspon.05G0027810-2C	ID_473	0	0	-1.59	-2.42
Sspon.05G0027810-3D	ID_474	0	0	-1.67	-2.59
Sspon.05G0030020-1P	ID_475	2	0	-12.08	-2.64
Sspon.05G0032990-2D	ID_476	6	0	1.23	1.14
Sspon.05G0035170-1C	ID_477	6	0	10.34	10.35
Sspon.06G0001160-1A	ID_478	1	0	-1.84	-2.13
Sspon.06G0006240-1A	ID_479	1	0	-2.53	-2
Sspon.06G0006240-2B	ID_480	1	0	-1.74	-1.67
Sspon.06G0006240-3D	ID_481	1	0	-2.26	-1.87
Sspon.06G0006620-2B	ID_482	4	0	-0.19	1.13
Sspon.06G0007040-3D	ID_483	6	0	6.23	5.55
Sspon.06G0008210-2B	ID_484	6	0	9.6	5.73
Sspon.06G0008400-1A	ID_485	1	0	-1.81	-1.41
Sspon.06G0010740-2C	ID_486	6	0	4.69	4.54
Sspon.06G0012860-4D	ID_487	1	0	-1.11	-1.04
Sspon.06G0013970-3D	ID_488	1	0	-1.19	-1.6
Sspon.06G0014870-1A	ID_489	1	0	-2.99	-3.07
Sspon.06G0014870-3C	ID_490	1	0	-3.78	-3.2
Sspon.06G0014870-4D	ID_491	2	0	-8.78	-2.14
Sspon.06G0015570-2B	ID_492	1	0	-1.89	-1.08
Sspon.06G0016100-2C	ID_493	4	0	-0.15	0.86
Sspon.06G0016290-1A	ID_494	4	0	-0.5	3.12
Sspon.06G0016290-2B	ID_495	4	0	0	3.08
Sspon.06G0020490-1B	ID_496	1	0	-1.41	-1.33
Sspon.06G0020490-2D	ID_497	1	0	-1.37	-1.22
Sspon.06G0020530-2C	ID_498	3	0	0.96	-1.97
Sspon.06G0020900-3D	ID_499	6	0	2.5	1.58
Sspon.06G0025120-2C	ID_500	1	0	-1.31	-1.38
Sspon.06G0026150-1B	ID_501	1	0	-2.02	-1.26
Sspon.06G0031400-1P	ID_502	1	0	-3.02	-2.64
Sspon.06G0031400-2D	ID_503	1	0	-2.98	-2.49
Sspon.06G0031950-1C	ID_504	1	0	-2.34	-1.77
Sspon.06G0031950-2D	ID_505	1	0	-2.32	-1.79
Sspon.06G0032260-1C	ID_506	4	0	-0.28	1.06
Sspon.06G0033690-1D	ID_507	1	0	-1.92	-2.28
Sspon.06G0034800-1D	ID_508	6	0	2.27	2.84
Sspon.07G0003190-2B	ID_509	5	0	0.72	-0.59
Sspon.07G0003250-1P	ID_510	2	0	-0.52	0.52
Sspon.07G0003250-3D	ID_511	4	0	-0.29	0.83
Sspon.07G0004060-1A	ID_512	1	0	-1.02	-1.09
Sspon.07G0004390-1A	ID_513	1	0	-1.84	-1.52
Sspon.07G0004390-2B	ID_514	1	0	-1.87	-1.55
Sspon.07G0004390-3D	ID_515	1	0	-1.94	-1.46
Sspon.07G0004590-1A	ID_516	3	0	0.83	-1.37
Sspon.07G0004590-3C	ID_517	3	0	0.85	-1.37
Sspon.07G0004610-1A	ID_518	5	0	1.01	0.05
Sspon.07G0006270-1P	ID_519	1	0	-1.39	-1.5
Sspon.07G0006270-2P	ID_520	1	0	-1.37	-1.47
Sspon.07G0006270-3C	ID_521	1	0	-1.37	-1.46
Sspon.07G0006270-4D	ID_522	1	0	-1.35	-1.4
Sspon.07G0006630-1A	ID_523	3	0	0.18	-1.64
Sspon.07G0006630-2B	ID_524	3	0	0.24	-1.46
Sspon.07G0006630-3C	ID_525	3	0	0.22	-1.55
Sspon.07G0008720-2B	ID_526	1	0	-1.71	-1.89
Sspon.07G0010240-1A	ID_527	3	0	-0.05	-1.98
Sspon.07G0010240-1P	ID_528	3	0	-0.06	-1.91
Sspon.07G0010240-3C	ID_529	3	0	-0.04	-1.76
Sspon.07G0010240-4D	ID_530	3	0	-0.11	-2.17
Sspon.07G0011230-1A	ID_531	2	0	-1.54	-0.39
Sspon.07G0011230-2B	ID_532	2	0	-1.41	-0.56
Sspon.07G0013030-1T	ID_533	3	0	0.16	-1.88
Sspon.07G0013030-2B	ID_534	3	0	0.63	-1.44
Sspon.07G0013030-2T	ID_535	3	0	0.73	-1.85
Sspon.07G0014520-3D	ID_536	6	0	1.76	1.3
Sspon.07G0016130-2B	ID_537	1	0	-3.48	-2.45
Sspon.07G0016910-1A	ID_538	1	0	-2.23	-2.64
Sspon.07G0018340-1A	ID_539	0	0	-1.67	-2.37
Sspon.07G0018340-3C	ID_540	1	0	-1.82	-1.77
Sspon.07G0019660-1A	ID_541	5	0	2.2	0.33
Sspon.07G0020870-2P	ID_542	4	0	-0.23	0.98
Sspon.07G0021040-1A	ID_543	4	0	-0.39	0.85
Sspon.07G0022710-2C	ID_544	5	0	1.87	0.45
Sspon.07G0023390-2C	ID_545	5	0	0.7	-0.5
Sspon.07G0023990-1B	ID_546	3	0	0.13	-9.97
Sspon.07G0025720-2C	ID_547	3	0	0.25	-1.09
Sspon.07G0029870-1B	ID_548	3	0	1.82	-2.4
Sspon.07G0030390-1C	ID_549	6	0	1.38	0.96
Sspon.07G0033470-1C	ID_550	2	0	-9.05	-1.43
Sspon.07G0034730-2D	ID_551	1	0	-1	-0.62
Sspon.08G0000600-2C	ID_552	6	0	2.13	1.28
Sspon.08G0002580-1A	ID_553	1	0	-2.93	-2.18
Sspon.08G0002580-1T	ID_554	1	0	-2.89	-2.27
Sspon.08G0002580-2T	ID_555	1	0	-2.68	-1.93
Sspon.08G0002580-3C	ID_556	1	0	-2.76	-1.96
Sspon.08G0002670-4D	ID_557	1	0	-2.35	-2.01
Sspon.08G0006730-1A	ID_558	0	0	-1.84	-2.81
Sspon.08G0007410-1A	ID_559	1	0	-2.04	-1.5
Sspon.08G0007590-2P	ID_560	2	0	-1.16	0.81
Sspon.08G0007590-3C	ID_561	2	0	-1	0.73
Sspon.08G0011000-1A	ID_562	6	0	9.95	9.93
Sspon.08G0012440-1A	ID_563	0	0	-1.27	-1.99
Sspon.08G0012440-2B	ID_564	0	0	-1.06	-2.06
Sspon.08G0014420-3D	ID_565	2	0	-0.77	0.6
Sspon.08G0015110-1A	ID_566	2	0	-2.79	-1.27
Sspon.08G0015110-2D	ID_567	2	0	-3.11	-1.49
Sspon.08G0015660-1A	ID_568	1	0	-1.89	-2.56
Sspon.08G0015750-3D	ID_569	1	0	-1.28	-1.28
Sspon.08G0017040-3D	ID_570	1	0	-1.1	-0.97
Sspon.08G0018500-1B	ID_571	1	0	-1.04	-0.89
Sspon.08G0018500-2C	ID_572	1	0	-1.32	-1.28
Sspon.08G0021880-2C	ID_573	6	0	3.36	1.91
Sspon.08G0023810-2D	ID_574	1	0	-2.57	-1.74
Sspon.08G0023820-1B	ID_575	1	0	-3.23	-2.52
Sspon.08G0023820-2D	ID_576	1	0	-2.61	-2.29
Sspon.08G0024110-1B	ID_577	1	0	-1.03	-1.05
Sspon.08G0024260-1P	ID_578	6	0	2.64	2.35
Sspon.08G0024720-1C	ID_579	1	0	-1.73	-1.66

## Sheet: Table S7
Table S7. The number of genes in four trend gene sets.
color	F172CK_F172_gene	F172_trend_diff	GT31CK_GT31_gene	Normal_gene
plum1	1845	983	1673	2
blue4	2356	1301	2218	5
yellowgreen	317	128	955	0
NA	2561	1561	3049	0
salmon4	88	61	61	0
lightgreen	1256	660	882	21
tan	172	95	59	0
darkslateblue	180	139	79	1
thistle	48	20	22	0
yellow3	54	10	33	0
chocolate4	180	58	146	4
lavenderblush2	19	0	84	0
firebrick3	54	47	29	0
mediumpurple1	34	23	14	0
sienna2	17	17	2	0
F172CK_F172 (unique trend genes in F172 compared with F172CK), F172_trend_diff (unique trend genes in F172 compared with GT31 and controls), GT31CK_GT31 (unique trend genes in GT31 compared with GT31CK) and Normal sets (unique trend genes in controls compared with drought for both cultivars).

## Sheet: Table S8
Table S8. KEGG enrichment analysis results of the genes in blue4 module.
id	num	qvalue	per	ratio	class	ID	Descrption	Pvalue	Qvalue	Up	Down	fg_num	bg_num
Phagosome	133	2.38492e-14	3.19	0.487	Cellular Processes	ko04145	Phagosome	1.95485e-16	2.38492e-14	0	0	133	273
Endocytosis	209	3.88538e-09	5.013	0.381	Cellular Processes	ko04144	Endocytosis	6.36947e-11	3.88538e-09	0	0	209	548
Photosynthesis - antenna proteins	28	2.6433e-06	0.672	0.651	Metabolism	ko00196	Photosynthesis - antenna proteins	6.49991e-08	2.6433e-06	0	0	28	43
Proteasome	87	3.96381e-06	2.087	0.424	Genetic Information Processing	ko03050	Proteasome	1.29961e-07	3.96381e-06	0	0	87	205
Amino sugar and nucleotide sugar metabolism	154	1.81401e-05	3.694	0.363	Metabolism	ko00520	Amino sugar and nucleotide sugar metabolism	7.43446e-07	1.81401e-05	0	0	154	424
Oxidative phosphorylation	116	0.000602477	2.782	0.359	Metabolism	ko00190	Oxidative phosphorylation	2.963e-05	0.000602477	0	0	116	323
Arginine biosynthesis	37	0.00195287	0.888	0.451	Metabolism	ko00220	Arginine biosynthesis	0.00011205	0.00195287	0	0	37	82
SNARE interactions in vesicular transport	48	0.00255375	1.151	0.414	Genetic Information Processing	ko04130	SNARE interactions in vesicular transport	0.000167459	0.00255375	0	0	48	116
Phosphatidylinositol signaling system	93	0.00376487	2.231	0.355	Environmental Information Processing	ko04070	Phosphatidylinositol signaling system	0.000277736	0.00376487	0	0	93	262
Fructose and mannose metabolism	77	0.00421796	1.847	0.365	Metabolism	ko00051	Fructose and mannose metabolism	0.000345735	0.00421796	0	0	77	211
Pyruvate metabolism	122	0.00515317	2.926	0.336	Metabolism	ko00620	Pyruvate metabolism	0.00046463	0.00515317	0	0	122	363
Glycolysis / Gluconeogenesis	166	0.00831346	3.982	0.319	Metabolism	ko00010	Glycolysis / Gluconeogenesis	0.000817717	0.00831346	0	0	166	520
Glycosaminoglycan degradation	31	0.0128099	0.744	0.425	Metabolism	ko00531	Glycosaminoglycan degradation	0.00136499	0.0128099	0	0	31	73
Fatty acid degradation	62	0.0129393	1.487	0.363	Metabolism	ko00071	Fatty acid degradation	0.00148484	0.0129393	0	0	62	171
Flavone and flavonol biosynthesis	16	0.0147824	0.384	0.516	Metabolism	ko00944	Flavone and flavonol biosynthesis	0.00181751	0.0147824	0	0	16	31
Ubiquitin mediated proteolysis	158	0.0228081	3.79	0.312	Genetic Information Processing	ko04120	Ubiquitin mediated proteolysis	0.00320627	0.0228081	0	0	158	507
Base excision repair	58	0.0228081	1.391	0.356	Genetic Information Processing	ko03410	Base excision repair	0.00335511	0.0228081	0	0	58	163
Glycosphingolipid biosynthesis - globo and isoglobo series	19	0.0228081	0.456	0.463	Metabolism	ko00603	Glycosphingolipid biosynthesis - globo and isoglobo series	0.00349237	0.0228081	0	0	19	41
Protein processing in endoplasmic reticulum	202	0.0228081	4.845	0.304	Genetic Information Processing	ko04141	Protein processing in endoplasmic reticulum	0.00355208	0.0228081	0	0	202	665
Steroid biosynthesis	51	0.0281035	1.223	0.359	Metabolism	ko00100	Steroid biosynthesis	0.00460713	0.0281035	0	0	51	142
Starch and sucrose metabolism	158	0.0331035	3.79	0.307	Metabolism	ko00500	Starch and sucrose metabolism	0.00569814	0.0331035	0	0	158	514
Butanoate metabolism	34	0.0418735	0.816	0.378	Metabolism	ko00650	Butanoate metabolism	0.00792221	0.0418735	0	0	34	90
Plant hormone signal transduction	201	0.0418735	4.821	0.299	Environmental Information Processing	ko04075	Plant hormone signal transduction	0.00797959	0.0418735	0	0	201	673
Inositol phosphate metabolism	84	0.0418735	2.015	0.326	Metabolism	ko00562	Inositol phosphate metabolism	0.00831384	0.0418735	0	0	84	258
Other types of O-glycan biosynthesis	20	0.0418735	0.48	0.426	Metabolism	ko00514	Other types of O-glycan biosynthesis	0.00893393	0.0418735	0	0	20	47
Biosynthesis of various secondary metabolites - part 2	9	0.0418735	0.216	0.562	Metabolism	ko00998	Biosynthesis of various secondary metabolites - part 2	0.00918676	0.0418735	0	0	9	16
Pyrimidine metabolism	68	0.0418735	1.631	0.333	Metabolism	ko00240	Pyrimidine metabolism	0.00926709	0.0418735	0	0	68	204
Glycosphingolipid biosynthesis - ganglio series	10	0.0478086	0.24	0.526	Metabolism	ko00604	Glycosphingolipid biosynthesis - ganglio series	0.0110783	0.0478086	0	0	10	19
alpha-Linolenic acid metabolism	45	0.0478086	1.079	0.352	Metabolism	ko00592	alpha-Linolenic acid metabolism	0.0113643	0.0478086	0	0	45	128
One carbon pool by folate	18	0.0478203	0.432	0.429	Metabolism	ko00670	One carbon pool by folate	0.0117591	0.0478203	0	0	18	42
Porphyrin and chlorophyll metabolism	57	0.0714694	1.367	0.331	Metabolism	ko00860	Porphyrin and chlorophyll metabolism	0.0181603	0.0714694	0	0	57	172
Pentose phosphate pathway	69	0.0720761	1.655	0.322	Metabolism	ko00030	Pentose phosphate pathway	0.0194274	0.0720761	0	0	69	214
DNA replication	87	0.0720761	2.087	0.314	Genetic Information Processing	ko03030	DNA replication	0.019496	0.0720761	0	0	87	277
Valine, leucine and isoleucine degradation	57	0.073344	1.367	0.329	Metabolism	ko00280	Valine, leucine and isoleucine degradation	0.0204401	0.073344	0	0	57	173
beta-Alanine metabolism	42	0.0818103	1.007	0.341	Metabolism	ko00410	beta-Alanine metabolism	0.0234702	0.0818103	0	0	42	123
Other glycan degradation	30	0.107487	0.72	0.353	Metabolism	ko00511	Other glycan degradation	0.0323171	0.107487	0	0	30	85
Purine metabolism	108	0.107487	2.591	0.302	Metabolism	ko00230	Purine metabolism	0.0325985	0.107487	0	0	108	358
Carbon fixation in photosynthetic organisms	13	0.114056	0.312	0.419	Metabolism	ko00710	Carbon fixation in photosynthetic organisms	0.0362645	0.114056	0	0	13	31
Vitamin B6 metabolism	12	0.114056	0.288	0.429	Metabolism	ko00750	Vitamin B6 metabolism	0.0365519	0.114056	0	0	12	28
Photosynthesis	33	0.114056	0.792	0.344	Metabolism	ko00195	Photosynthesis	0.0373955	0.114056	0	0	33	96
Lysine degradation	53	0.11665	1.271	0.321	Metabolism	ko00310	Lysine degradation	0.039202	0.11665	0	0	53	165
Selenocompound metabolism	21	0.123295	0.504	0.368	Metabolism	ko00450	Selenocompound metabolism	0.0424458	0.123295	0	0	21	57
Linoleic acid metabolism	19	0.132117	0.456	0.373	Metabolism	ko00591	Linoleic acid metabolism	0.0465658	0.132117	0	0	19	51
Ascorbate and aldarate metabolism	50	0.14084	1.199	0.318	Metabolism	ko00053	Ascorbate and aldarate metabolism	0.0507946	0.14084	0	0	50	157
Tyrosine metabolism	45	0.160837	1.079	0.319	Metabolism	ko00350	Tyrosine metabolism	0.0593251	0.160837	0	0	45	141
Protein export	53	0.171046	1.271	0.312	Genetic Information Processing	ko03060	Protein export	0.0646125	0.171046	0	0	53	170
Fatty acid biosynthesis	43	0.171046	1.031	0.319	Metabolism	ko00061	Fatty acid biosynthesis	0.065895	0.171046	0	0	43	135
Isoquinoline alkaloid biosynthesis	6	0.230814	0.144	0.462	Metabolism	ko00950	Isoquinoline alkaloid biosynthesis	0.090812	0.230814	0	0	6	13
Phenylalanine metabolism	38	0.288393	0.911	0.309	Metabolism	ko00360	Phenylalanine metabolism	0.11583	0.288393	0	0	38	123
MAPK signaling pathway - plant	98	0.329246	2.351	0.285	Environmental Information Processing	ko04016	MAPK signaling pathway - plant	0.134937	0.329246	0	0	98	344
Nicotinate and nicotinamide metabolism	23	0.384591	0.552	0.315	Metabolism	ko00760	Nicotinate and nicotinamide metabolism	0.160772	0.384591	0	0	23	73
mRNA surveillance pathway	132	0.388678	3.166	0.278	Genetic Information Processing	ko03015	mRNA surveillance pathway	0.165666	0.388678	0	0	132	475
Betalain biosynthesis	5	0.399963	0.12	0.417	Metabolism	ko00965	Betalain biosynthesis	0.173755	0.399963	0	0	5	12
Glyoxylate and dicarboxylate metabolism	62	0.430055	1.487	0.286	Metabolism	ko00630	Glyoxylate and dicarboxylate metabolism	0.190352	0.430055	0	0	62	217
Phenylalanine, tyrosine and tryptophan biosynthesis	42	0.472797	1.007	0.29	Metabolism	ko00400	Phenylalanine, tyrosine and tryptophan biosynthesis	0.213146	0.472797	0	0	42	145
Biosynthesis of unsaturated fatty acids	24	0.487935	0.576	0.3	Metabolism	ko01040	Biosynthesis of unsaturated fatty acids	0.226831	0.487935	0	0	24	80
Citrate cycle (TCA cycle)	52	0.487935	1.247	0.284	Metabolism	ko00020	Citrate cycle (TCA cycle)	0.22797	0.487935	0	0	52	183
Propanoate metabolism	28	0.495584	0.672	0.295	Metabolism	ko00640	Propanoate metabolism	0.235606	0.495584	0	0	28	95
Pentose and glucuronate interconversions	45	0.531629	1.079	0.283	Metabolism	ko00040	Pentose and glucuronate interconversions	0.257099	0.531629	0	0	45	159
Flavonoid biosynthesis	56	0.550511	1.343	0.279	Metabolism	ko00941	Flavonoid biosynthesis	0.270743	0.550511	0	0	56	201
Glycine, serine and threonine metabolism	59	0.56238	1.415	0.277	Metabolism	ko00260	Glycine, serine and threonine metabolism	0.28119	0.56238	0	0	59	213
Arachidonic acid metabolism	18	0.579831	0.432	0.295	Metabolism	ko00590	Arachidonic acid metabolism	0.294668	0.579831	0	0	18	61
Sphingolipid metabolism	37	0.627099	0.888	0.278	Metabolism	ko00600	Sphingolipid metabolism	0.32383	0.627099	0	0	37	133
Nitrogen metabolism	25	0.703646	0.6	0.278	Metabolism	ko00910	Nitrogen metabolism	0.369126	0.703646	0	0	25	90
Non-homologous end-joining	12	0.74138	0.288	0.286	Genetic Information Processing	ko03450	Non-homologous end-joining	0.394998	0.74138	0	0	12	42
Terpenoid backbone biosynthesis	49	0.867404	1.175	0.262	Metabolism	ko00900	Terpenoid backbone biosynthesis	0.473276	0.867404	0	0	49	187
Arginine and proline metabolism	45	0.867404	1.079	0.262	Metabolism	ko00330	Arginine and proline metabolism	0.481567	0.867404	0	0	45	172
Phenylpropanoid biosynthesis	133	0.867404	3.19	0.259	Metabolism	ko00940	Phenylpropanoid biosynthesis	0.483541	0.867404	0	0	133	513
Alanine, aspartate and glutamate metabolism	41	0.867404	0.983	0.261	Metabolism	ko00250	Alanine, aspartate and glutamate metabolism	0.490581	0.867404	0	0	41	157
Cysteine and methionine metabolism	91	0.872258	2.183	0.259	Metabolism	ko00270	Cysteine and methionine metabolism	0.505635	0.872258	0	0	91	352
Glycerophospholipid metabolism	101	0.872258	2.423	0.258	Metabolism	ko00564	Glycerophospholipid metabolism	0.507626	0.872258	0	0	101	391
Mismatch repair	43	0.901043	1.031	0.257	Genetic Information Processing	ko03430	Mismatch repair	0.531763	0.901043	0	0	43	167
Histidine metabolism	14	0.904541	0.336	0.259	Metabolism	ko00340	Histidine metabolism	0.541242	0.904541	0	0	14	54
Lipoic acid metabolism	5	0.931919	0.12	0.263	Metabolism	ko00785	Lipoic acid metabolism	0.565262	0.931919	0	0	5	19
Nucleotide excision repair	66	0.964774	1.583	0.253	Genetic Information Processing	ko03420	Nucleotide excision repair	0.594276	0.964774	0	0	66	261
Autophagy - other eukaryotes	41	0.964774	0.983	0.252	Cellular Processes	ko04136	Autophagy - other eukaryotes	0.601007	0.964774	0	0	41	163
Riboflavin metabolism	13	1	0.312	0.245	Metabolism	ko00740	Riboflavin metabolism	0.633284	1	0	0	13	53
Limonene and pinene degradation	1	1	0.024	0.25	Metabolism	ko00903	Limonene and pinene degradation	0.696342	1	0	0	1	4
Galactose metabolism	44	1	1.055	0.242	Metabolism	ko00052	Galactose metabolism	0.715306	1	0	0	44	182
Fatty acid elongation	21	1	0.504	0.236	Metabolism	ko00062	Fatty acid elongation	0.718222	1	0	0	21	89
Glycerolipid metabolism	72	1	1.727	0.244	Metabolism	ko00561	Glycerolipid metabolism	0.725305	1	0	0	72	295
Peroxisome	73	1	1.751	0.24	Cellular Processes	ko04146	Peroxisome	0.778442	1	0	0	73	304
Stilbenoid, diarylheptanoid and gingerol biosynthesis	18	1	0.432	0.225	Metabolism	ko00945	Stilbenoid, diarylheptanoid and gingerol biosynthesis	0.785166	1	0	0	18	80
Homologous recombination	60	1	1.439	0.234	Genetic Information Processing	ko03440	Homologous recombination	0.823514	1	0	0	60	256
Thiamine metabolism	17	1	0.408	0.218	Metabolism	ko00730	Thiamine metabolism	0.824059	1	0	0	17	78
Various types of N-glycan biosynthesis	30	1	0.72	0.226	Metabolism	ko00513	Various types of N-glycan biosynthesis	0.828362	1	0	0	30	133
Cutin, suberine and wax biosynthesis	15	1	0.36	0.205	Metabolism	ko00073	Cutin, suberine and wax biosynthesis	0.877901	1	0	0	15	73
Lysine biosynthesis	10	1	0.24	0.196	Metabolism	ko00300	Lysine biosynthesis	0.880867	1	0	0	10	51
Ether lipid metabolism	22	1	0.528	0.21	Metabolism	ko00565	Ether lipid metabolism	0.895206	1	0	0	22	105
Taurine and hypotaurine metabolism	4	1	0.096	0.167	Metabolism	ko00430	Taurine and hypotaurine metabolism	0.900376	1	0	0	4	24
Biotin metabolism	11	1	0.264	0.193	Metabolism	ko00780	Biotin metabolism	0.901249	1	0	0	11	57
Ubiquinone and other terpenoid-quinone biosynthesis	33	1	0.792	0.214	Metabolism	ko00130	Ubiquinone and other terpenoid-quinone biosynthesis	0.910164	1	0	0	33	154
Folate biosynthesis	20	1	0.48	0.202	Metabolism	ko00790	Folate biosynthesis	0.919956	1	0	0	20	99
Tryptophan metabolism	42	1	1.007	0.215	Metabolism	ko00380	Tryptophan metabolism	0.927277	1	0	0	42	195
Sulfur metabolism	20	1	0.48	0.194	Metabolism	ko00920	Sulfur metabolism	0.94778	1	0	0	20	103
RNA degradation	94	1	2.255	0.222	Genetic Information Processing	ko03018	RNA degradation	0.961118	1	0	0	94	423
Cyanoamino acid metabolism	11	1	0.264	0.169	Metabolism	ko00460	Cyanoamino acid metabolism	0.966992	1	0	0	11	65
Pantothenate and CoA biosynthesis	21	1	0.504	0.186	Metabolism	ko00770	Pantothenate and CoA biosynthesis	0.971975	1	0	0	21	113
Plant-pathogen interaction	91	1	2.183	0.218	Organismal Systems	ko04626	Plant-pathogen interaction	0.974261	1	0	0	91	417
Monobactam biosynthesis	4	1	0.096	0.129	Metabolism	ko00261	Monobactam biosynthesis	0.975176	1	0	0	4	31
Phosphonate and phosphinate metabolism	4	1	0.096	0.125	Metabolism	ko00440	Phosphonate and phosphinate metabolism	0.979885	1	0	0	4	32
Glutathione metabolism	86	1	2.063	0.212	Metabolism	ko00480	Glutathione metabolism	0.98724	1	0	0	86	406
ABC transporters	27	1	0.648	0.181	Environmental Information Processing	ko02010	ABC transporters	0.989561	1	0	0	27	149
Brassinosteroid biosynthesis	5	1	0.12	0.114	Metabolism	ko00905	Brassinosteroid biosynthesis	0.994668	1	0	0	5	44
Carotenoid biosynthesis	14	1	0.336	0.152	Metabolism	ko00906	Carotenoid biosynthesis	0.994834	1	0	0	14	92
RNA polymerase	35	1	0.84	0.18	Genetic Information Processing	ko03020	RNA polymerase	0.995912	1	0	0	35	194
Monoterpenoid biosynthesis	5	1	0.12	0.109	Metabolism	ko00902	Monoterpenoid biosynthesis	0.996523	1	0	0	5	46
Sulfur relay system	5	1	0.12	0.109	Genetic Information Processing	ko04122	Sulfur relay system	0.996523	1	0	0	5	46
Circadian rhythm - plant	20	1	0.48	0.16	Organismal Systems	ko04712	Circadian rhythm - plant	0.996839	1	0	0	20	125
Valine, leucine and isoleucine biosynthesis	4	1	0.096	0.087	Metabolism	ko00290	Valine, leucine and isoleucine biosynthesis	0.999144	1	0	0	4	46
Basal transcription factors	27	1	0.648	0.157	Genetic Information Processing	ko03022	Basal transcription factors	0.999479	1	0	0	27	172
Diterpenoid biosynthesis	8	1	0.192	0.103	Metabolism	ko00904	Diterpenoid biosynthesis	0.999829	1	0	0	8	78
Spliceosome	137	1	3.286	0.201	Genetic Information Processing	ko03040	Spliceosome	0.99985	1	0	0	137	683
N-Glycan biosynthesis	19	1	0.456	0.134	Metabolism	ko00510	N-Glycan biosynthesis	0.999901	1	0	0	19	142
RNA transport	126	1	3.022	0.196	Genetic Information Processing	ko03013	RNA transport	0.999933	1	0	0	126	644
Tropane, piperidine and pyridine alkaloid biosynthesis	4	1	0.096	0.066	Metabolism	ko00960	Tropane, piperidine and pyridine alkaloid biosynthesis	0.999978	1	0	0	4	61
Sesquiterpenoid and triterpenoid biosynthesis	1	1	0.024	0.026	Metabolism	ko00909	Sesquiterpenoid and triterpenoid biosynthesis	0.999991	1	0	0	1	39
Glycosylphosphatidylinositol(GPI)-anchor biosynthesis	12	1	0.288	0.096	Metabolism	ko00563	Glycosylphosphatidylinositol(GPI)-anchor biosynthesis	0.999999	1	0	0	12	125
Zeatin biosynthesis	3	1	0.072	0.043	Metabolism	ko00908	Zeatin biosynthesis	1	1	0	0	3	70
Aminoacyl-tRNA biosynthesis	24	1	0.576	0.083	Genetic Information Processing	ko00970	Aminoacyl-tRNA biosynthesis	1	1	0	0	24	289
Ribosome biogenesis in eukaryotes	31	1	0.744	0.089	Genetic Information Processing	ko03008	Ribosome biogenesis in eukaryotes	1	1	0	0	31	348
Ribosome	79	1	1.895	0.099	Genetic Information Processing	ko03010	Ribosome	1	1	0	0	79	798

## Sheet: Table S9
Table S9. Top 100 of the hub genes in blue4 module.
GeneID	Symbol	Description	kWithin	Pathway
MSTRG.111385	KIN14K	CAD6333160.1 unnamed protein product [Miscanthus lutarioriparius]	3043.5	NA
MSTRG.118640	ARF14	CAD6333231.1 unnamed protein product [Miscanthus lutarioriparius]	2974.72	Plant hormone signal transduction
MSTRG.1232	At1g07660	KAG7035417.1 hypothetical protein SDJN02_02213, partial [Cucurbita argyrosperma subsp. argyrosperma]	3026.83	NA
MSTRG.12601	TUBB1	NP_001335008.1 tubulin beta-1 chain [Zea mays]	2985.71	Phagosome
MSTRG.34863	Ankrd13c	CAD6217922.1 unnamed protein product [Miscanthus lutarioriparius]	3019.05	NA
MSTRG.50187	At5g56590	XP_002456331.1 glucan endo-1,3-beta-glucosidase 13 [Sorghum bicolor]	3008.85	NA
MSTRG.61462	Os01g0172200	XP_002455105.1 DEAD-box ATP-dependent RNA helicase 14 isoform X4 [Sorghum bicolor]	2973.21	Spliceosome
MSTRG.74595	At1g65710	CAD6250134.1 unnamed protein product [Miscanthus lutarioriparius]	2982.81	NA
MSTRG.83259	KIN12A	CAD6261216.1 unnamed protein product [Miscanthus lutarioriparius]	2961.64	NA
MSTRG.86540	BHLH96	CAD6259824.1 unnamed protein product [Miscanthus lutarioriparius]	2978.09	NA
MSTRG.95908	HVA22A	AUT32282.1 hordeum vulgare 22 HVA22 [Saccharum hybrid cultivar Co 740]	2980.73	NA
Sspon.01G0000280-2B	TUBB1	NP_001335008.1 tubulin beta-1 chain [Zea mays]	2946.24	Phagosome
Sspon.01G0000280-3D	TUBB1	NP_001335008.1 tubulin beta-1 chain [Zea mays]	2973.6	Phagosome
Sspon.01G0005420-3D	At4g17486	CAD6202500.1 unnamed protein product [Miscanthus lutarioriparius]	2970.47	NA
Sspon.01G0006260-1P	RPA1B	AGT16980.1 Replication factor-a protein 1 Rpa1 [Saccharum hybrid cultivar R570]	3015.48	DNA replication
Sspon.01G0006260-2P	RPA1B	AGT16980.1 Replication factor-a protein 1 Rpa1 [Saccharum hybrid cultivar R570]	3040.2	DNA replication
Sspon.01G0006260-3P	-	-	2956.95	NA
Sspon.01G0009060-1P	IRK	NP_001348339.1 Probable LRR receptor-like serine/threonine-protein kinase IRK precursor [Zea mays]	3002.73	NA
Sspon.01G0009060-2B	-	-	3005.71	NA
Sspon.01G0015710-2B	MET2A	CAD6212259.1 unnamed protein product [Miscanthus lutarioriparius]	2990.54	Cysteine and methionine metabolism
Sspon.01G0016190-1A	TLP1	XP_008678093.1 thaumatin-like protein 1 isoform X1 [Zea mays]	3010.09	NA
Sspon.01G0016230-1A	Os10g0147400	CAD6204954.1 unnamed protein product [Miscanthus lutarioriparius]	2995.04	Plant hormone signal transduction
Sspon.01G0022830-1A	DEK3	CAD6213559.1 unnamed protein product [Miscanthus lutarioriparius]	3052.14	NA
Sspon.01G0022830-3D	-	-	2943.38	NA
Sspon.01G0023230-2B	CYCA3-1	CAD6213617.1 unnamed protein product [Miscanthus lutarioriparius]	2951.21	NA
Sspon.01G0029330-2B	-	-	3009.83	NA
Sspon.01G0033080-1A	--	-	2946.58	NA
Sspon.01G0034340-1B	-	-	2951.28	NA
Sspon.01G0048720-2D	IP5P4	CAD6207001.1 unnamed protein product [Miscanthus lutarioriparius]	2966.24	NA
Sspon.01G0053780-1P	--	CAD6267896.1 unnamed protein product [Miscanthus lutarioriparius]	2942.19	NA
Sspon.01G0061390-1D	KN	CBB36501.1 Oryza sativa protein similar to cytokinesis-specific syntaxin-related protein AAP03411 [Saccharum hybrid cultivar R570]	2960.28	SNARE interactions in vesicular transport
Sspon.02G0001740-2B	-	-	3059.55	NA
Sspon.02G0008590-2C	DDB_G0289029	XP_002462783.1 uncharacterized protein LOC8064444 [Sorghum bicolor]	3022.89	Endocytosis
Sspon.02G0009060-1P	-	-	2985.74	NA
Sspon.02G0014080-1A	-	-	2950.24	NA
Sspon.02G0018300-1A	GHR1	XP_002461448.1 probable LRR receptor-like serine/threonine-protein kinase At4g20940 [Sorghum bicolor]	3048.14	NA
Sspon.02G0018300-1P	-	-	3063.98	NA
Sspon.02G0018300-4D	GHR1	XP_002461448.1 probable LRR receptor-like serine/threonine-protein kinase At4g20940 [Sorghum bicolor]	3045.76	NA
Sspon.02G0022180-1A	-	-	2992.39	NA
Sspon.02G0024850-4D	DDM1	XP_002461392.1 ATP-dependent DNA helicase DDM1 isoform X2 [Sorghum bicolor]	2942.02	NA
Sspon.02G0027010-1A	HIS2A	CAD6267669.1 unnamed protein product [Miscanthus lutarioriparius]	2967.23	NA
Sspon.02G0027980-2D	HIS2A	CAD6267669.1 unnamed protein product [Miscanthus lutarioriparius]	2980.38	NA
Sspon.02G0028590-2C	MCM7	ONM01186.1 DNA replication licensing factor MCM7 [Zea mays]	2978.17	DNA replication
Sspon.02G0032490-4D	-	-	3029.57	NA
Sspon.02G0048530-1C	-	-	2955.88	NA
Sspon.02G0049520-2D	-	-	3036.73	NA
Sspon.03G0003090-2C	OsI_010709	XP_002468081.1 histone H2B.1 [Sorghum bicolor]	2950.38	NA
Sspon.03G0003850-2C	-	-	2959.8	NA
Sspon.03G0004120-2P	CYCB1-1	CAD6236323.1 unnamed protein product [Miscanthus lutarioriparius]	2963.08	NA
Sspon.03G0006530-2B	DRP5A	CAD6236787.1 unnamed protein product [Miscanthus lutarioriparius]	2992.03	NA
Sspon.03G0006850-1A	-	-	3031.24	NA
Sspon.03G0006850-2C	At5g56590	XP_002456331.1 glucan endo-1,3-beta-glucosidase 13 [Sorghum bicolor]	3087.12	NA
Sspon.03G0012410-1A	-	-	2968.04	NA
Sspon.03G0021510-1A	At1g07660	TXG73969.1 hypothetical protein EZV62_002548 [Acer yangbiense]	3015.81	NA
Sspon.03G0022980-2B	IQD6	CAD6233197.1 unnamed protein product [Miscanthus lutarioriparius]	2968.97	NA
Sspon.03G0022980-4D	IQD6	CAD6233197.1 unnamed protein product [Miscanthus lutarioriparius]	2953.92	NA
Sspon.04G0002520-3D	-	-	2950.66	NA
Sspon.04G0003650-1A	KIN4C	CAD6242439.1 unnamed protein product [Miscanthus lutarioriparius]	2981.21	NA
Sspon.04G0005120-1A	H2B.5	CAD6242736.1 unnamed protein product [Miscanthus lutarioriparius]	2964.98	NA
Sspon.04G0005120-3D	H2B.5	CAD6242736.1 unnamed protein product [Miscanthus lutarioriparius]	2952.8	NA
Sspon.04G0006610-2B	--	CAD6243061.1 unnamed protein product [Miscanthus lutarioriparius]	2944.32	NA
Sspon.04G0008850-1A	-	-	2981.49	NA
Sspon.04G0035280-1D	TSK	CAD6242058.1 unnamed protein product [Miscanthus lutarioriparius]	3030.66	NA
Sspon.05G0001700-1A	Rcc2	XP_002447276.1 protein RCC2 [Sorghum bicolor]	3006.71	NA
Sspon.05G0004920-1A	XIAO	XP_002446972.1 probable inactive leucine-rich repeat receptor kinase XIAO [Sorghum bicolor]	2970.61	NA
Sspon.05G0005270-2B	CYCB2-1	CAD6262691.1 unnamed protein product [Miscanthus lutarioriparius]	2945.3	NA
Sspon.05G0005970-4D	-	-	2966.96	NA
Sspon.05G0012430-3C	SCPL45	XP_021318316.1 serine carboxypeptidase-like 45 isoform X1 [Sorghum bicolor]	3048.57	NA
Sspon.05G0016680-1A	At3g03770	CAD6257469.1 unnamed protein product [Miscanthus lutarioriparius]	3009.3	NA
Sspon.05G0016680-1T	-	-	3018.8	NA
Sspon.05G0016680-2B	-	-	2959.22	NA
Sspon.05G0016680-3C	At3g03770	CAD6257469.1 unnamed protein product [Miscanthus lutarioriparius]	3031.64	NA
Sspon.05G0020840-3C	--	CAD6255072.1 unnamed protein product [Miscanthus lutarioriparius]	2968.49	NA
Sspon.05G0026740-1P	-	-	2992.99	NA
Sspon.05G0029970-1B	PXC1	CAD6254852.1 unnamed protein product [Miscanthus lutarioriparius]	2980.92	NA
Sspon.05G0029970-2D	-	-	3021.6	NA
Sspon.06G0000650-1P	H2B.5	GJM89722.1 hypothetical protein PR202_ga05936 [Eleusine coracana subsp. coracana]	3026.37	NA
Sspon.06G0000650-2B	H2B.5	GJM89722.1 hypothetical protein PR202_ga05936 [Eleusine coracana subsp. coracana]	3011.98	NA
Sspon.06G0001630-1A	ZAR1	CAD6264649.1 unnamed protein product [Miscanthus lutarioriparius]	3031.85	NA
Sspon.06G0001630-1P	ZAR1	CAD6264649.1 unnamed protein product [Miscanthus lutarioriparius]	3020.59	NA
Sspon.06G0001630-2C	ZAR1	CAD6264649.1 unnamed protein product [Miscanthus lutarioriparius]	2962.25	NA
Sspon.06G0001870-1T	-	-	2946.1	NA
Sspon.06G0008040-1P	SYN3	CAD6247220.1 unnamed protein product [Miscanthus lutarioriparius]	2949.77	NA
Sspon.06G0008040-3C	-	-	2987.38	NA
Sspon.06G0009800-2B	--	CAD6246956.1 unnamed protein product [Miscanthus lutarioriparius]	3081.1	NA
Sspon.06G0016810-2B	APSR1	CAD6256297.1 unnamed protein product [Miscanthus lutarioriparius]	3008.9	NA
Sspon.06G0019650-1B	-	-	2977.36	NA
Sspon.06G0019650-2D	ZAR1	CAD6264649.1 unnamed protein product [Miscanthus lutarioriparius]	2999.43	NA
Sspon.07G0000430-2B	At2g42960	CAD6332641.1 unnamed protein product [Miscanthus lutarioriparius]	2961.51	NA
Sspon.07G0005480-2B	-	-	2942.13	NA
Sspon.07G0005770-1A	ROA2	CAD6333519.1 unnamed protein product [Miscanthus lutarioriparius]	2968.31	DNA replication
Sspon.07G0008540-1T	KIN14J	CAD6272212.1 unnamed protein product [Miscanthus lutarioriparius]	2949	NA
Sspon.07G0010230-1A	PATL6	CAD6272388.1 unnamed protein product [Miscanthus lutarioriparius]	3019.52	NA
Sspon.07G0010230-2B	PATL6	QAA13011.1 PATL1 [Saccharum hybrid cultivar ROC22]	3015.38	NA
Sspon.07G0010760-2B	Os05g0235800	KAG0517470.1 hypothetical protein BDA96_09G091700 [Sorghum bicolor]	2942.42	DNA replication
Sspon.07G0028680-2D	GAUT7	CAD6268614.1 unnamed protein product [Miscanthus lutarioriparius]	2993.12	Amino sugar and nucleotide sugar metabolism
Sspon.08G0010510-1P	Os02g0733300	XP_002454331.1 endoglucanase 6 [Sorghum bicolor]	2980.36	Starch and sucrose metabolism
Sspon.08G0012040-4D	LYP6	XP_002436672.1 lysM domain-containing GPI-anchored protein 1 [Sorghum bicolor]	2997.71	NA
Sspon.08G0014410-1A	-	-	2943.43	NA
Sspon.08G0017300-2D	-	-	2950.37	NA

## Sheet: Table S10
Table S10. Top 100 of the hub genes in plum1 module.
GeneID	Symbol	Description	kWithin	Pathway
MSTRG.124380	Bud13	CAD6337833.1 unnamed protein product [Miscanthus lutarioriparius]	663.173	NA
MSTRG.13590	ALY3	CAD6211262.1 unnamed protein product [Miscanthus lutarioriparius]	670.925	NA
MSTRG.39357	REV3	CAD6222677.1 unnamed protein product [Miscanthus lutarioriparius]	664.584	NA
MSTRG.44210	VIL1	CAD6267664.1 unnamed protein product [Miscanthus lutarioriparius]	672.365	NA
MSTRG.45113	--	AGT17447.1 hypothetical protein SHCRBa_045_L22_F_80 [Saccharum hybrid cultivar R570]	705.02	NA
MSTRG.49499	--	CAD6235862.1 unnamed protein product [Miscanthus lutarioriparius]	699.878	NA
MSTRG.53597	--	CAD6249532.1 unnamed protein product [Miscanthus lutarioriparius]	672.553	NA
MSTRG.74194	PUB5	CAD6242767.1 unnamed protein product [Miscanthus lutarioriparius]	717.512	NA
MSTRG.75967	cwc22	CAD6247552.1 unnamed protein product [Miscanthus lutarioriparius]	683.26	NA
MSTRG.79804	RS31	XP_002447441.1 serine/arginine-rich splicing factor RS31 [Sorghum bicolor]	667.577	Spliceosome
MSTRG.81182	spp27	CAD6259167.1 unnamed protein product [Miscanthus lutarioriparius]	670.612	NA
MSTRG.91221	--	CAD6261280.1 unnamed protein product [Miscanthus lutarioriparius]	658.936	NA
MSTRG.92699	MED15A	CAD6265124.1 unnamed protein product [Miscanthus lutarioriparius]	663.009	NA
MSTRG.97768	ASNAP2	CAD6244731.1 unnamed protein product [Miscanthus lutarioriparius]	669.461	NA
Sspon.01G0004770-1A	--	CAD6209919.1 unnamed protein product [Miscanthus lutarioriparius]	681.057	NA
Sspon.01G0004770-2C	--	CAD6209919.1 unnamed protein product [Miscanthus lutarioriparius]	666.693	NA
Sspon.01G0005790-1A	UVH3	CAD6202544.1 unnamed protein product [Miscanthus lutarioriparius]	699.265	Nucleotide excision repair
Sspon.01G0005790-1T	UVH3	CAD6202544.1 unnamed protein product [Miscanthus lutarioriparius]	718.674	Nucleotide excision repair
Sspon.01G0005790-2B	-	-	713.025	NA
Sspon.01G0010830-2B	-	-	668.477	NA
Sspon.01G0015180-4D	-	-	658.681	NA
Sspon.01G0023710-1A	FLK	AQK64205.1 Nucleic acid binding protein [Zea mays]	694.435	NA
Sspon.01G0023710-2B	FLK	NP_001359130.1 Flowering locus K homology domain [Zea mays]	713.983	NA
Sspon.01G0033010-1A	--	CAD6335114.1 unnamed protein product [Miscanthus lutarioriparius]	672.949	NA
Sspon.01G0035940-1P	ARID2	CAD6210164.1 unnamed protein product [Miscanthus lutarioriparius]	675.624	NA
Sspon.01G0039290-2C	-	-	680.302	NA
Sspon.02G0002010-1A	-	-	669.774	NA
Sspon.02G0006470-2D	GPAT9	XP_002462955.1 glycerol-3-phosphate acyltransferase 3 [Sorghum bicolor]	657.489	Glycerolipid metabolism
Sspon.02G0016920-4D	MED25	CAD6219789.1 unnamed protein product [Miscanthus lutarioriparius]	687.762	NA
Sspon.02G0019260-3C	LUC7L3	CAD6220085.1 unnamed protein product [Miscanthus lutarioriparius]	688.181	NA
Sspon.02G0023480-1A	CYP63	CAD6220927.1 unnamed protein product [Miscanthus lutarioriparius]	679.045	NA
Sspon.02G0023480-1T	CYP63	XP_002459423.1 peptidyl-prolyl cis-trans isomerase CYP63 isoform X2 [Sorghum bicolor]	701.866	NA
Sspon.02G0023480-3C	CYP63	CAD6220927.1 unnamed protein product [Miscanthus lutarioriparius]	695.093	NA
Sspon.02G0023480-4D	-	-	697.797	NA
Sspon.02G0026040-3C	SRFR1	GJN10543.1 hypothetical protein PR202_ga28644 [Eleusine coracana subsp. coracana]	679.065	NA
Sspon.02G0026130-1A	SRFR1	TVU19671.1 hypothetical protein EJB05_35834 [Eragrostis curvula]	689.382	NA
Sspon.02G0030880-1A	PEX2	XP_021302049.1 peroxisome biogenesis protein 2 isoform X4 [Sorghum bicolor]	668.52	Peroxisome
Sspon.02G0030880-2B	PEX2	XP_021302049.1 peroxisome biogenesis protein 2 isoform X4 [Sorghum bicolor]	669.58	Peroxisome
Sspon.02G0030880-3D	PEX2	XP_004983231.1 peroxisome biogenesis protein 2 isoform X1 [Setaria italica]	692.333	Peroxisome
Sspon.03G0004850-3C	At1g51745	CAD6231215.1 unnamed protein product [Miscanthus lutarioriparius]	694.319	NA
Sspon.03G0013340-2B	-	-	668.954	NA
Sspon.03G0015090-3C	-	-	672.848	NA
Sspon.03G0028620-2C	-	-	675.172	NA
Sspon.03G0030330-1B	--	AGT17447.1 hypothetical protein SHCRBa_045_L22_F_80 [Saccharum hybrid cultivar R570]	672.878	NA
Sspon.03G0030330-2D	-	-	670.452	NA
Sspon.03G0033430-1B	ATJ49	XP_021312197.1 chaperone protein dnaJ 49-like [Sorghum bicolor]	663.954	Protein processing in endoplasmic reticulum
Sspon.03G0036600-1P	SSRP1	CAD6233130.1 unnamed protein product [Miscanthus lutarioriparius]	684.743	NA
Sspon.03G0038300-1C	-	-	697.713	NA
Sspon.03G0041670-1C	--	-	668.405	NA
Sspon.04G0003840-2P	DRP2A	XP_002436793.1 dynamin-2A [Sorghum bicolor]	685.648	Endocytosis
Sspon.04G0003840-3P	DRP2A	XP_002436793.1 dynamin-2A [Sorghum bicolor]	679.799	Endocytosis
Sspon.04G0003840-4P	-	-	673.398	NA
Sspon.04G0004800-2B	IBR5	CAD6242638.1 unnamed protein product [Miscanthus lutarioriparius]	681.99	NA
Sspon.04G0005310-1A	-	-	675.637	NA
Sspon.04G0005310-2B	PUB5	CAD6242767.1 unnamed protein product [Miscanthus lutarioriparius]	698.913	NA
Sspon.04G0005310-3D	-	-	684.043	NA
Sspon.04G0007600-4D	-	-	684.434	NA
Sspon.04G0015760-2C	KAS	AQK69584.1 hypothetical protein ZEAMMB73_Zm00001d015816 [Zea mays]	659.688	Biotin metabolism
Sspon.04G0024070-1B	Nrde2	KAG0535084.1 hypothetical protein BDA96_04G336100 [Sorghum bicolor]	668.391	NA
Sspon.05G0001560-3D	At1g09620	CAD6259165.1 unnamed protein product [Miscanthus lutarioriparius]	669.932	Aminoacyl-tRNA biosynthesis
Sspon.05G0001920-1A	-	-	667.337	NA
Sspon.05G0005950-2C	--	CAD6260103.1 unnamed protein product [Miscanthus lutarioriparius]	675.365	NA
Sspon.05G0006510-1A	-	-	671.021	NA
Sspon.05G0012370-1P	CLPC1	AQK43357.1 Double Clp-N motif-containing P-loop nucleoside triphosphate hydrolase superfamily protein [Zea mays]	746.708	NA
Sspon.05G0012370-2B	-	-	742.823	NA
Sspon.05G0017990-2D	At3g52030	XP_002450429.1 F-box/WD-40 repeat-containing protein At3g52030 isoform X2 [Sorghum bicolor]	658.457	NA
Sspon.05G0019190-1A	HRD1	XP_008677685.1 uncharacterized protein LOC100384282 isoform X3 [Zea mays]	666.666	Protein processing in endoplasmic reticulum
Sspon.05G0022030-1B	-	-	671.973	NA
Sspon.05G0024200-1B	--	CAD6260103.1 unnamed protein product [Miscanthus lutarioriparius]	706.364	NA
Sspon.05G0027600-1B	RS31	XP_002447441.1 serine/arginine-rich splicing factor RS31 [Sorghum bicolor]	714.893	Spliceosome
Sspon.05G0033320-1C	CLPC1	CAD6261090.1 unnamed protein product [Miscanthus lutarioriparius]	719.382	NA
Sspon.06G0001850-2D	RGTB1	XP_002445890.1 geranylgeranyl transferase type-2 subunit beta 1 isoform X2 [Sorghum bicolor]	673.291	NA
Sspon.06G0002200-2B	-	-	663.049	NA
Sspon.06G0004690-1A	SMC1	CAD6245543.1 unnamed protein product [Miscanthus lutarioriparius]	690.157	NA
Sspon.06G0004690-2C	-	-	692.663	NA
Sspon.06G0009920-1A	-	-	690.388	NA
Sspon.06G0009920-1P	-	-	686.876	NA
Sspon.06G0011560-2B	iolG	CAD6266210.1 unnamed protein product [Miscanthus lutarioriparius]	682.108	NA
Sspon.06G0013450-4D	SWC2	ACF78309.1 unknown [Zea mays]	674.16	NA
Sspon.06G0028730-1C	PEX1	CAD6265039.1 unnamed protein product [Miscanthus lutarioriparius]	684.283	Peroxisome
Sspon.07G0004570-1P	-	-	702.33	NA
Sspon.07G0004980-3C	DEG15	CAD6271698.1 unnamed protein product [Miscanthus lutarioriparius]	675.62	NA
Sspon.07G0008100-1A	--	CAD6272155.1 unnamed protein product [Miscanthus lutarioriparius]	735.006	NA
Sspon.07G0012980-2C	DRB2	CAD6334614.1 unnamed protein product [Miscanthus lutarioriparius]	709.946	NA
Sspon.07G0014450-4D	SIZ1	CAD6273123.1 unnamed protein product [Miscanthus lutarioriparius]	687.241	NA
Sspon.07G0014850-4D	RS2Z33	XP_002440494.1 serine/arginine-rich splicing factor RS2Z32 [Sorghum bicolor]	676.508	Spliceosome
Sspon.07G0020450-1A	Os06g0520600	CAD6268030.1 unnamed protein product [Miscanthus lutarioriparius]	694.442	NA
Sspon.08G0013010-1A	HGO	CAD6338085.1 unnamed protein product [Miscanthus lutarioriparius]	717.159	Tyrosine metabolism
Sspon.08G0013010-2B	HGO	CAD6338085.1 unnamed protein product [Miscanthus lutarioriparius]	738.172	Tyrosine metabolism
Sspon.08G0013010-3D	-	-	709.268	NA
Sspon.08G0013170-3D	RVE8	CAD6338114.1 unnamed protein product [Miscanthus lutarioriparius]	682.316	NA
Sspon.08G0014020-1A	-	-	673.643	NA
Sspon.08G0014020-2B	PIAL2	CAD6337573.1 unnamed protein product [Miscanthus lutarioriparius]	665.928	Ubiquitin mediated proteolysis
Sspon.08G0014040-1A	-	-	732.613	NA
Sspon.08G0014520-1A	-	-	678.332	NA
Sspon.08G0015050-2D	--	CAD6337707.1 unnamed protein product [Miscanthus lutarioriparius]	671.022	NA
Sspon.08G0015840-1A	LCMT1	CAB3469404.1 unnamed protein product [Digitaria exilis]	671.974	NA
Sspon.08G0015840-2B	-	-	700.015	NA
Sspon.08G0026900-2D	-	-	686.532	NA
Sspon.08G0030700-1D	D53	KAG0541445.1 hypothetical protein BDA96_02G017200 [Sorghum bicolor]	661.686	NA
